# Supplementary material for: Dimethyl 2,2′-[butane-1,4-diylbis(sul­fanediyl)]dibenzoate
Source: Acta Crystallogr Sect E Struct Rep Online. 2009 Oct 23;65(Pt 11):o2828–9. doi: 10.1107/S1600536809042846 (PMC2971371; doi:10.1107/S1600536809042846)
Supplement: Supplementary file 1 [file e-65-o2828-sup1.cif]

##############################################################################
###                                                                        ###
###        Electronic paper (Acta Crystallographica Section E)             ###
###                                                                        ###
##############################################################################
#                                                                            #
# This CIF contains the data in a paper accepted for publication in Acta     #
# Crystallographica Section E. It conforms to the requirements of Notes      #
# for Authors for Section E, and has been peer reviewed under the auspices   #
# of the IUCr Commission on Journals.                                        #
#                                                                            #
# Full details of the Crystallographic Information File format               #
# are given in the paper "The Crystallographic Information File (CIF):       #
# a New Standard Archive File for Crystallography" by S. R. Hall, F. H.      #
# Allen and I. D. Brown [Acta Cryst. (1991), A47, 655-685].                  #
#                                                                            #
# The current version of the core CIF dictionary is obtainable from          #
# ftp://ftp.iucr.org/pub/cif_core.dic. The current version number is 2.4.    #
#                                                                            #
# Software is freely available for graphical display of the structure(s) in  #
# this CIF.  For information consult the CIF home page http://www.iucr.org/  #
# cif/home.html                                                              #
#                                                                            #
# This file may be used for bona fide research purposes within the           #
# scientific community so long as proper attribution is given to the journal # 
# article from which it was obtained.                                        #
#                                                                            #
##############################################################################
                                             
data_global
_audit_creation_method     'WinGX routine CIF_UPDATE'
_audit_conform_dict_name     cif_core.dic
_audit_conform_dict_version     2.4
_journal_data_validation_number     ?
_journal_date_recd_electronic     2009-10-14
_journal_date_accepted     2009-10-18
_journal_name_full     'Acta Crystallographica, Section E'
_journal_year     2009
_journal_volume     65
_journal_issue     11
_journal_page_first     o2828
_journal_page_last     o2829
_journal_paper_category     QO
_journal_coeditor_code     OM2290
_publ_contact_author_name     'Brito, Iv\'an'
_publ_contact_author_address
;Departamento de Qu\'imica
Facultad de Ciencias B\'asicas
Universidad de Antofagasta
Casilla 170
Antofagasta - Chile
;
_publ_contact_author_email     ivanbritob@yahoo.com
_publ_contact_author_fax     '56(55)637457'
_publ_contact_author_phone     '56(55)637814'
_publ_section_title
;
Dimethyl 2,2'-[butane-1,4-diylbis(sulfanediyl)]dibenzoate
;
loop_
    _publ_author_name
    _publ_author_footnote
    _publ_author_address
    'Brito, Iv\'an' .
;
Departamento de Qu\'imica
Facultad de Ciencias B\'asicas
Universidad de Antofagasta
Casilla 170
Antofagasta - Chile
;
    'C\'ardenas, Alejandro' .
;
Departamento de F\'isica
Facultad de Ciencias B\'asicas
Universidad de Antofagasta
Casilla 170
Antofagasta-Chile
;
    'Albanez, Joselyn' .
;
Departamento de Qu\'imica
Facultad de Ciencias B\'asicas
Universidad de Antofagasta
Casilla 170
Antofagasta - Chile
;
    'Bolte, Michael' .
;
Institut f\"ur Anorganische Chemie der Goethe-Universit\"at Frankfurt,
Max-von-Laue-Str. 7, D-60438 Frankfurt am Main, Germany
;
    'L\'opez-Rodr\'iguez, Mat\'ias' .
;
Instituto de Bio-Org\'anica 'Antonio Gonz\'alez',
Universidad de La Laguna, Astrof\'isico Francisco
S\'anchez N\%2, La Laguna, Tenerife, Spain.
;
_publ_section_synopsis     .
data_I
_audit_creation_method     'WinGX routine CIF_UPDATE'
_chemical_name_systematic
;
Dimethyl 2,2'-[butane-1,4-diylbis(sulfanediyl)]dibenzoate
;
_chemical_formula_moiety     'C20 H22 O4 S2'
_chemical_formula_sum     'C20 H22 O4 S2'
_chemical_formula_iupac     'C20 H22 O4 S2'
_chemical_formula_weight     390.5
_symmetry_cell_setting     orthorhombic
_symmetry_space_group_name_H-M     'P 21 21 21'
_symmetry_space_group_name_Hall     'P 2ac 2ab'
loop_
    _symmetry_equiv_pos_as_xyz
    'x, y, z'
    '-x+1/2, -y, z+1/2'
    '-x, y+1/2, -z+1/2'
    'x+1/2, -y+1/2, -z'
_cell_length_a     7.4027(7)
_cell_length_b     14.2976(11)
_cell_length_c     17.7396(13)
_cell_angle_alpha     90
_cell_angle_beta     90
_cell_angle_gamma     90
_cell_volume     1877.6(3)
_cell_formula_units_Z     4
_cell_measurement_reflns_used     4482
_cell_measurement_theta_min     3.4
_cell_measurement_theta_max     25.9
_cell_measurement_temperature     173(2)
_exptl_crystal_description     block
_exptl_crystal_colour     colourless
_exptl_crystal_size_max     0.28
_exptl_crystal_size_mid     0.25
_exptl_crystal_size_min     0.23
_exptl_crystal_density_diffrn     1.381
_exptl_crystal_density_method     'not measured'
_exptl_crystal_F_000     824
_exptl_absorpt_coefficient_mu     0.306
_exptl_absorpt_correction_type     multi-scan
_exptl_absorpt_process_details     '(MULABS; Spek, 2003; Blessing, 1995)'
_exptl_absorpt_correction_T_min     0.9191
_exptl_absorpt_correction_T_max     0.9329
_exptl_special_details
;
;
_diffrn_ambient_temperature     173(2)
_diffrn_radiation_type     MoK\a
_diffrn_radiation_wavelength     0.71073
_diffrn_radiation_monochromator     graphite
_diffrn_measurement_device_type     'STOE IPDS II two-circle-diffractometer'
_diffrn_measurement_method     \w
_diffrn_reflns_number     8050
_diffrn_reflns_av_R_equivalents     0.0686
_diffrn_reflns_theta_min     3.3
_diffrn_reflns_theta_max     25.61
_diffrn_reflns_theta_full     25
_diffrn_measured_fraction_theta_max     0.989
_diffrn_measured_fraction_theta_full     0.994
_diffrn_reflns_limit_h_min     -8
_diffrn_reflns_limit_h_max     7
_diffrn_reflns_limit_k_min     -17
_diffrn_reflns_limit_k_max     13
_diffrn_reflns_limit_l_min     -21
_diffrn_reflns_limit_l_max     20
_diffrn_standards_number     0
_refine_special_details
;
Refinement of <i>F</i>^2^ against ALL reflections. The weighted <i>R</i>-factor
<i>wR</i> and goodness of fit <i>S</i> are based on <i>F</i>^2^, conventional
<i>R</i>-factors <i>R</i> are based on <i>F</i>, with <i>F</i> set to zero for
negative <i>F</i>^2^. The threshold expression of <i>F</i>^2^ >
\s(<i>F</i>^2^) is used only for calculating <i>R</i>-factors(gt) <i>etc</i>.
and is not relevant to the choice of reflections for refinement.
<i>R</i>-factors based on <i>F</i>^2^ are statistically about twice as large
as those based on <i>F</i>, and <i>R</i>- factors based on ALL data will be
even larger.
;
_reflns_number_total     3437
_reflns_number_gt     2244
_reflns_threshold_expression     >2sigma(I)
_refine_ls_structure_factor_coef     Fsqd
_refine_ls_matrix_type     full
_refine_ls_R_factor_all     0.0685
_refine_ls_R_factor_gt     0.0388
_refine_ls_wR_factor_ref     0.0646
_refine_ls_goodness_of_fit_ref     0.732
_refine_ls_restrained_S_all     0.732
_refine_ls_number_reflns     3437
_refine_ls_number_parameters     239
_refine_ls_number_restraints     0
_refine_ls_hydrogen_treatment     constr
_refine_ls_weighting_scheme     calc
_refine_ls_weighting_details
                 'calc w=1/[\s^2^(Fo^2^)+(0.0001P)^2^] where P=(Fo^2^+2Fc^2^)/3'
_atom_sites_solution_hydrogens     geom
_atom_sites_solution_primary     direct
_atom_sites_solution_secondary     difmap
_refine_ls_shift/su_max     0
_refine_ls_shift/su_mean     0
_refine_diff_density_max     0.161
_refine_diff_density_min     -0.266
_refine_ls_extinction_method     SHELXL
_refine_ls_extinction_coef     0.0030(3)
_refine_ls_abs_structure_details     'Flack (1983), 1430 Friedel pairs'
_refine_ls_abs_structure_Flack     0.27(9)
loop_
    _atom_type_symbol
    _atom_type_description
    _atom_type_scat_dispersion_real
    _atom_type_scat_dispersion_imag
    _atom_type_scat_source
    C C 0.0033 0.0016 'International Tables Vol C Tables 4.2.6.8 and 6.1.1.4'
    H H 0 0 'International Tables Vol C Tables 4.2.6.8 and 6.1.1.4'
    O O 0.0106 0.006 'International Tables Vol C Tables 4.2.6.8 and 6.1.1.4'
    S S 0.1246 0.1234 'International Tables Vol C Tables 4.2.6.8 and 6.1.1.4'
_computing_data_collection     'X-Area (Stoe & Cie, 2001)'
_computing_cell_refinement     'X-Area (Stoe & Cie, 2001)'
_computing_data_reduction     'X-Area (Stoe & Cie, 2001)'
_computing_structure_solution     'SHELXS-97 (Sheldrick, 2008)'
_computing_structure_refinement     'SHELXL-97 (Sheldrick, 2008)'
_computing_molecular_graphics     'XP (Sheldrick, 2008) and PLATON (Spek, 2003'
_computing_publication_material     'WinGX (Farrugia, 1999)'
loop_
    _atom_site_type_symbol
    _atom_site_label
    _atom_site_fract_x
    _atom_site_fract_y
    _atom_site_fract_z
    _atom_site_U_iso_or_equiv
    _atom_site_adp_type
    _atom_site_calc_flag
    _atom_site_refinement_flags
    _atom_site_occupancy
    _atom_site_disorder_assembly
    _atom_site_disorder_group
    S S1 0.26565(13) 0.29690(6) 0.42902(3) 0.0257(2) Uani d . 1 . .
    S S2 0.30831(13) 0.20540(6) 0.80343(4) 0.0292(2) Uani d . 1 . .
    O O1 0.2673(5) 0.41362(15) 0.30785(10) 0.0449(8) Uani d . 1 . .
    O O2 0.2727(4) 0.37231(15) 0.18638(9) 0.0340(6) Uani d . 1 . .
    O O3 0.3720(4) 0.08601(17) 0.91935(11) 0.0359(7) Uani d . 1 . .
    O O4 0.4816(4) 0.12269(18) 1.03289(10) 0.0369(7) Uani d . 1 . .
    C C1 0.2650(6) 0.2191(2) 0.51027(13) 0.0249(8) Uani d . 1 . .
    H H1A 0.1554 0.1794 0.5099 0.03 Uiso calc R 1 . .
    H H1B 0.3725 0.1779 0.5092 0.03 Uiso calc R 1 . .
    C C2 0.2678(6) 0.2809(2) 0.58124(13) 0.0264(8) Uani d . 1 . .
    H H2A 0.3754 0.322 0.5799 0.032 Uiso calc R 1 . .
    H H2B 0.1591 0.3211 0.5819 0.032 Uiso calc R 1 . .
    C C3 0.2725(6) 0.2212(2) 0.65279(13) 0.0261(9) Uani d . 1 . .
    H H3A 0.1607 0.1834 0.6561 0.031 Uiso calc R 1 . .
    H H3B 0.3766 0.1779 0.6506 0.031 Uiso calc R 1 . .
    C C4 0.2885(6) 0.2832(2) 0.72250(13) 0.0280(9) Uani d . 1 . .
    H H4A 0.1803 0.3234 0.7276 0.034 Uiso calc R 1 . .
    H H4B 0.3964 0.3238 0.7187 0.034 Uiso calc R 1 . .
    C C11 0.2723(5) 0.2174(2) 0.35190(13) 0.0232(9) Uani d . 1 . .
    C C12 0.2798(6) 0.2517(2) 0.27679(15) 0.0244(9) Uani d . 1 . .
    C C13 0.2887(5) 0.1872(2) 0.21715(14) 0.0288(9) Uani d . 1 . .
    H H13 0.2957 0.2098 0.1669 0.035 Uiso calc R 1 . .
    C C14 0.2875(6) 0.0934(2) 0.22956(15) 0.0350(10) Uani d . 1 . .
    H H14 0.2954 0.0511 0.1883 0.042 Uiso calc R 1 . .
    C C15 0.2747(6) 0.0593(2) 0.30303(15) 0.0339(9) Uani d . 1 . .
    H H15 0.2696 -0.0061 0.3121 0.041 Uiso calc R 1 . .
    C C16 0.2695(6) 0.1219(2) 0.36288(14) 0.0282(9) Uani d . 1 . .
    H H16 0.2638 0.0983 0.4129 0.034 Uiso calc R 1 . .
    C C17 0.2741(6) 0.3527(2) 0.26050(14) 0.0276(9) Uani d . 1 . .
    C C18 0.2495(7) 0.4698(2) 0.16715(15) 0.0389(10) Uani d . 1 . .
    H H18A 0.3472 0.5066 0.1897 0.058 Uiso calc R 1 . .
    H H18B 0.1331 0.4919 0.1864 0.058 Uiso calc R 1 . .
    H H18C 0.2525 0.477 0.1122 0.058 Uiso calc R 1 . .
    C C21 0.3729(5) 0.2822(3) 0.87713(15) 0.0249(9) Uani d . 1 . .
    C C22 0.4253(6) 0.2465(3) 0.94829(16) 0.0266(9) Uani d . 1 . .
    C C23 0.4802(5) 0.3083(3) 1.00471(16) 0.0308(9) Uani d . 1 . .
    H H23 0.5158 0.2841 1.0523 0.037 Uiso calc R 1 . .
    C C24 0.4840(6) 0.4036(3) 0.99282(17) 0.0349(10) Uani d . 1 . .
    H H24 0.5217 0.4446 1.0319 0.042 Uiso calc R 1 . .
    C C25 0.4321(5) 0.4390(2) 0.92306(17) 0.0319(9) Uani d . 1 . .
    H H25 0.435 0.5045 0.914 0.038 Uiso calc R 1 . .
    C C26 0.3758(6) 0.3778(3) 0.86655(16) 0.0294(10) Uani d . 1 . .
    H H26 0.3385 0.4027 0.8194 0.035 Uiso calc R 1 . .
    C C27 0.4227(5) 0.1458(3) 0.96319(16) 0.0287(9) Uani d . 1 . .
    C C28 0.4834(6) 0.0230(3) 1.04913(17) 0.0392(11) Uani d . 1 . .
    H H28A 0.5551 -0.0095 1.0108 0.059 Uiso calc R 1 . .
    H H28B 0.3594 -0.001 1.0485 0.059 Uiso calc R 1 . .
    H H28C 0.5368 0.0125 1.099 0.059 Uiso calc R 1 . .
loop_
    _atom_site_aniso_label
    _atom_site_aniso_U_11
    _atom_site_aniso_U_22
    _atom_site_aniso_U_33
    _atom_site_aniso_U_12
    _atom_site_aniso_U_13
    _atom_site_aniso_U_23
    S1 0.0329(6) 0.0275(4) 0.0166(3) -0.0011(5) -0.0012(4) -0.0023(3)
    S2 0.0443(6) 0.0259(5) 0.0175(3) -0.0023(5) -0.0008(3) 0.0001(4)
    O1 0.084(3) 0.0299(14) 0.0212(9) -0.0002(16) -0.0042(15) -0.0037(9)
    O2 0.0500(19) 0.0330(13) 0.0189(9) 0.0006(14) 0.0028(12) 0.0030(9)
    O3 0.053(2) 0.0289(15) 0.0253(11) -0.0018(13) -0.0031(12) -0.0013(10)
    O4 0.047(2) 0.0387(16) 0.0253(10) 0.0049(14) -0.0123(11) 0.0070(11)
    C1 0.028(2) 0.0275(19) 0.0195(12) -0.0018(19) 0.0011(14) 0.0010(12)
    C2 0.033(2) 0.027(2) 0.0193(12) 0.0011(19) -0.0009(16) -0.0032(12)
    C3 0.029(3) 0.027(2) 0.0224(14) -0.002(2) -0.0004(14) 0.0007(11)
    C4 0.035(2) 0.031(2) 0.0182(12) 0.005(2) -0.0012(14) 0.0028(13)
    C11 0.019(2) 0.032(2) 0.0186(13) 0.001(2) -0.0006(14) -0.0067(12)
    C12 0.026(2) 0.0257(18) 0.0211(13) 0.0007(18) 0.0009(15) -0.0021(12)
    C13 0.033(3) 0.034(2) 0.0190(12) 0.001(2) 0.0014(14) -0.0066(13)
    C14 0.045(3) 0.034(2) 0.0265(14) 0.002(2) -0.0003(18) -0.0135(14)
    C15 0.039(3) 0.0284(18) 0.0339(14) 0.0011(19) 0.0039(19) -0.0061(13)
    C16 0.039(3) 0.0237(19) 0.0223(13) 0.000(2) -0.0014(16) 0.0005(12)
    C17 0.028(3) 0.034(2) 0.0207(14) -0.003(2) -0.0004(16) 0.0007(13)
    C18 0.049(3) 0.038(2) 0.0294(14) -0.002(2) -0.0001(18) 0.0080(13)
    C21 0.029(2) 0.027(2) 0.0190(13) 0.0006(18) 0.0024(13) -0.0059(14)
    C22 0.026(3) 0.030(2) 0.0235(16) 0.0050(17) 0.0031(14) 0.0010(13)
    C23 0.028(2) 0.036(2) 0.0275(15) 0.0040(18) -0.0051(15) -0.0031(17)
    C24 0.039(3) 0.036(2) 0.0298(16) -0.0001(19) -0.0028(17) -0.0144(17)
    C25 0.035(3) 0.026(2) 0.0343(16) -0.0007(17) 0.0052(19) -0.0028(16)
    C26 0.038(3) 0.029(2) 0.0214(14) -0.0001(19) 0.0012(15) 0.0031(15)
    C27 0.030(3) 0.036(2) 0.0202(14) 0.005(2) 0.0016(15) 0.0023(15)
    C28 0.050(3) 0.035(2) 0.0326(18) 0.005(2) -0.0053(17) 0.0124(15)
_geom_special_details
;
All e.s.d.'s (except the e.s.d. in the dihedral angle between two l.s. planes)
are estimated using the full covariance matrix. The cell e.s.d.'s are taken
into account individually in the estimation of e.s.d.'s in distances, angles
and torsion angles; correlations between e.s.d.'s in cell parameters are only
used when they are defined by crystal symmetry. An approximate (isotropic)
treatment of cell e.s.d.'s is used for estimating e.s.d.'s involving l.s.
planes.
;
loop_
    _geom_bond_atom_site_label_1
    _geom_bond_atom_site_label_2
    _geom_bond_site_symmetry_2
    _geom_bond_distance
    _geom_bond_publ_flag
    S1 C11 . 1.780(3) ?
    S1 C1 . 1.821(3) ?
    S2 C21 . 1.773(3) ?
    S2 C4 . 1.822(3) ?
    O1 C17 . 1.211(4) ?
    O2 C17 . 1.344(3) ?
    O2 C18 . 1.445(4) ?
    O3 C27 . 1.215(4) ?
    O4 C27 . 1.352(4) ?
    O4 C28 . 1.454(4) ?
    C1 C2 . 1.538(4) ?
    C1 H1A . 0.99 ?
    C1 H1B . 0.99 ?
    C2 C3 . 1.529(3) ?
    C2 H2A . 0.99 ?
    C2 H2B . 0.99 ?
    C3 C4 . 1.526(4) ?
    C3 H3A . 0.99 ?
    C3 H3B . 0.99 ?
    C4 H4A . 0.99 ?
    C4 H4B . 0.99 ?
    C11 C16 . 1.379(5) ?
    C11 C12 . 1.421(4) ?
    C12 C13 . 1.404(4) ?
    C12 C17 . 1.474(4) ?
    C13 C14 . 1.360(5) ?
    C13 H13 . 0.95 ?
    C14 C15 . 1.395(4) ?
    C14 H14 . 0.95 ?
    C15 C16 . 1.389(4) ?
    C15 H15 . 0.95 ?
    C16 H16 . 0.95 ?
    C18 H18A . 0.98 ?
    C18 H18B . 0.98 ?
    C18 H18C . 0.98 ?
    C21 C26 . 1.380(5) ?
    C21 C22 . 1.416(4) ?
    C22 C23 . 1.395(4) ?
    C22 C27 . 1.465(5) ?
    C23 C24 . 1.379(5) ?
    C23 H23 . 0.95 ?
    C24 C25 . 1.392(4) ?
    C24 H24 . 0.95 ?
    C25 C26 . 1.395(5) ?
    C25 H25 . 0.95 ?
    C26 H26 . 0.95 ?
    C28 H28A . 0.98 ?
    C28 H28B . 0.98 ?
    C28 H28C . 0.98 ?
loop_
    _geom_angle_atom_site_label_1
    _geom_angle_atom_site_label_2
    _geom_angle_atom_site_label_3
    _geom_angle_site_symmetry_1
    _geom_angle_site_symmetry_3
    _geom_angle
    _geom_angle_publ_flag
    C11 S1 C1 . . 102.59(14) ?
    C21 S2 C4 . . 102.96(15) ?
    C17 O2 C18 . . 115.6(2) ?
    C27 O4 C28 . . 115.1(3) ?
    C2 C1 S1 . . 107.3(2) ?
    C2 C1 H1A . . 110.3 ?
    S1 C1 H1A . . 110.3 ?
    C2 C1 H1B . . 110.3 ?
    S1 C1 H1B . . 110.3 ?
    H1A C1 H1B . . 108.5 ?
    C3 C2 C1 . . 111.1(2) ?
    C3 C2 H2A . . 109.4 ?
    C1 C2 H2A . . 109.4 ?
    C3 C2 H2B . . 109.4 ?
    C1 C2 H2B . . 109.4 ?
    H2A C2 H2B . . 108 ?
    C4 C3 C2 . . 110.5(2) ?
    C4 C3 H3A . . 109.5 ?
    C2 C3 H3A . . 109.5 ?
    C4 C3 H3B . . 109.5 ?
    C2 C3 H3B . . 109.5 ?
    H3A C3 H3B . . 108.1 ?
    C3 C4 S2 . . 106.9(2) ?
    C3 C4 H4A . . 110.3 ?
    S2 C4 H4A . . 110.3 ?
    C3 C4 H4B . . 110.3 ?
    S2 C4 H4B . . 110.3 ?
    H4A C4 H4B . . 108.6 ?
    C16 C11 C12 . . 118.3(3) ?
    C16 C11 S1 . . 121.6(2) ?
    C12 C11 S1 . . 120.1(3) ?
    C13 C12 C11 . . 118.8(3) ?
    C13 C12 C17 . . 119.8(3) ?
    C11 C12 C17 . . 121.4(3) ?
    C14 C13 C12 . . 121.7(3) ?
    C14 C13 H13 . . 119.2 ?
    C12 C13 H13 . . 119.2 ?
    C13 C14 C15 . . 119.8(3) ?
    C13 C14 H14 . . 120.1 ?
    C15 C14 H14 . . 120.1 ?
    C16 C15 C14 . . 119.4(3) ?
    C16 C15 H15 . . 120.3 ?
    C14 C15 H15 . . 120.3 ?
    C11 C16 C15 . . 122.0(3) ?
    C11 C16 H16 . . 119 ?
    C15 C16 H16 . . 119 ?
    O1 C17 O2 . . 121.9(3) ?
    O1 C17 C12 . . 124.8(2) ?
    O2 C17 C12 . . 113.3(3) ?
    O2 C18 H18A . . 109.5 ?
    O2 C18 H18B . . 109.5 ?
    H18A C18 H18B . . 109.5 ?
    O2 C18 H18C . . 109.5 ?
    H18A C18 H18C . . 109.5 ?
    H18B C18 H18C . . 109.5 ?
    C26 C21 C22 . . 118.3(3) ?
    C26 C21 S2 . . 121.2(2) ?
    C22 C21 S2 . . 120.5(3) ?
    C23 C22 C21 . . 119.4(3) ?
    C23 C22 C27 . . 119.8(3) ?
    C21 C22 C27 . . 120.8(3) ?
    C24 C23 C22 . . 121.4(3) ?
    C24 C23 H23 . . 119.3 ?
    C22 C23 H23 . . 119.3 ?
    C23 C24 C25 . . 119.4(3) ?
    C23 C24 H24 . . 120.3 ?
    C25 C24 H24 . . 120.3 ?
    C24 C25 C26 . . 119.5(3) ?
    C24 C25 H25 . . 120.2 ?
    C26 C25 H25 . . 120.2 ?
    C21 C26 C25 . . 121.9(3) ?
    C21 C26 H26 . . 119 ?
    C25 C26 H26 . . 119 ?
    O3 C27 O4 . . 120.9(3) ?
    O3 C27 C22 . . 125.5(3) ?
    O4 C27 C22 . . 113.6(3) ?
    O4 C28 H28A . . 109.5 ?
    O4 C28 H28B . . 109.5 ?
    H28A C28 H28B . . 109.5 ?
    O4 C28 H28C . . 109.5 ?
    H28A C28 H28C . . 109.5 ?
    H28B C28 H28C . . 109.5 ?
loop_
    _geom_torsion_atom_site_label_1
    _geom_torsion_atom_site_label_2
    _geom_torsion_atom_site_label_3
    _geom_torsion_atom_site_label_4
    _geom_torsion_site_symmetry_1
    _geom_torsion_site_symmetry_2
    _geom_torsion_site_symmetry_3
    _geom_torsion_site_symmetry_4
    _geom_torsion
    _geom_torsion_publ_flag
    C11 S1 C1 C2 . . . . 177.5(3) ?
    S1 C1 C2 C3 . . . . -178.5(3) ?
    C1 C2 C3 C4 . . . . 176.1(4) ?
    C2 C3 C4 S2 . . . . -176.2(3) ?
    C21 S2 C4 C3 . . . . 168.3(3) ?
    C1 S1 C11 C16 . . . . 2.2(4) ?
    C1 S1 C11 C12 . . . . -178.1(4) ?
    C16 C11 C12 C13 . . . . -1.6(7) ?
    S1 C11 C12 C13 . . . . 178.7(3) ?
    C16 C11 C12 C17 . . . . 177.0(4) ?
    S1 C11 C12 C17 . . . . -2.7(6) ?
    C11 C12 C13 C14 . . . . 1.0(7) ?
    C17 C12 C13 C14 . . . . -177.6(4) ?
    C12 C13 C14 C15 . . . . 0.9(7) ?
    C13 C14 C15 C16 . . . . -2.2(7) ?
    C12 C11 C16 C15 . . . . 0.3(7) ?
    S1 C11 C16 C15 . . . . -180.0(3) ?
    C14 C15 C16 C11 . . . . 1.6(7) ?
    C18 O2 C17 O1 . . . . -4.3(6) ?
    C18 O2 C17 C12 . . . . 174.2(4) ?
    C13 C12 C17 O1 . . . . -179.6(4) ?
    C11 C12 C17 O1 . . . . 1.8(7) ?
    C13 C12 C17 O2 . . . . 2.0(6) ?
    C11 C12 C17 O2 . . . . -176.6(4) ?
    C4 S2 C21 C26 . . . . 7.4(4) ?
    C4 S2 C21 C22 . . . . -171.7(3) ?
    C26 C21 C22 C23 . . . . -0.9(6) ?
    S2 C21 C22 C23 . . . . 178.2(3) ?
    C26 C21 C22 C27 . . . . 179.2(4) ?
    S2 C21 C22 C27 . . . . -1.6(5) ?
    C21 C22 C23 C24 . . . . 0.3(6) ?
    C27 C22 C23 C24 . . . . -179.9(4) ?
    C22 C23 C24 C25 . . . . -0.1(6) ?
    C23 C24 C25 C26 . . . . 0.5(6) ?
    C22 C21 C26 C25 . . . . 1.3(6) ?
    S2 C21 C26 C25 . . . . -177.8(3) ?
    C24 C25 C26 C21 . . . . -1.2(6) ?
    C28 O4 C27 O3 . . . . 1.6(5) ?
    C28 O4 C27 C22 . . . . -179.1(3) ?
    C23 C22 C27 O3 . . . . 177.5(3) ?
    C21 C22 C27 O3 . . . . -2.7(7) ?
    C23 C22 C27 O4 . . . . -1.8(6) ?
    C21 C22 C27 O4 . . . . 178.1(3) ?
loop_
    _geom_hbond_atom_site_label_D
    _geom_hbond_atom_site_label_H
    _geom_hbond_atom_site_label_A
    _geom_hbond_site_symmetry_A
    _geom_hbond_distance_DH
    _geom_hbond_distance_HA
    _geom_hbond_distance_DA
    _geom_hbond_angle_DHA
    C13 H13 O2 . 0.95 2.36 2.705(4) 101
    C23 H23 O4 . 0.95 2.35 2.701(5) 101
    C15 H15 O3 2_554 0.95 2.45 3.123(5) 127
