# Supplementary material for: Dimethyl 2,2′-[butane-1,4-diylbis(sul­fanediyl)]dibenzoate
Source: Acta Crystallogr Sect E Struct Rep Online. 2009 Oct 23;65(Pt 11):o2828–9. doi: 10.1107/S1600536809042846 (PMC2971371; doi:10.1107/S1600536809042846)
Supplement: Supplementary file 2 [file e-65-o2828-Isup2.hkl]

# 
# h,k,l, Fc-squared, Fo-squared, sigma(Fo-squared) and status flag 
# 
data_I
_shelx_title ' ib1 in P 21 21 21' 
_shelx_refln_list_code          4 
_shelx_F_calc_maximum      211.77 
_exptl_crystal_F_000       824.00 
_reflns_d_resolution_high  0.8222 
 
loop_ 
 _symmetry_equiv_pos_as_xyz 
 'x, y, z' 
 '-x+1/2, -y, z+1/2' 
 '-x, y+1/2, -z+1/2' 
 'x+1/2, -y+1/2, -z' 
 
_cell_length_a     7.4027 
_cell_length_b    14.2976 
_cell_length_c    17.7396 
_cell_angle_alpha  90.000 
_cell_angle_beta   90.000 
_cell_angle_gamma  90.000 
 
_shelx_F_squared_multiplier     1.000 
 
loop_ 
 _refln_index_h 
 _refln_index_k 
 _refln_index_l 
 _refln_F_squared_calc 
 _refln_F_squared_meas 
 _refln_F_squared_sigma 
 _refln_observed_status 
   4   0   0    17854.88    16921.87    300.64 o 
   6   0   0     1894.20     2016.15    114.61 o 
   8   0   0      393.36      434.24     93.61 o 
   2   1   0    33818.57    30245.18   4694.92 o 
   3   1   0      191.56      143.89     77.02 o 
   4   1   0     4601.88     4458.27    158.34 o 
   5   1   0      241.56      223.09     72.44 o 
   6   1   0     4403.39     4630.54    105.71 o 
   7   1   0       97.95      133.41     54.36 o 
   8   1   0     1441.25     1352.82     79.61 o 
   1   2   0      119.86       89.55     63.29 o 
   2   2   0    17829.95    17707.28    414.45 o 
   3   2   0      274.23      256.74     55.85 o 
   4   2   0     1674.65     1702.14    107.76 o 
   5   2   0       61.53       42.02     67.97 o 
   6   2   0      404.27      438.06     86.70 o 
   7   2   0       24.26       15.90     50.87 o 
   8   2   0        5.39      -15.31     55.91 o 
   1   3   0       34.02       27.91     47.05 o 
   2   3   0       16.46       16.98     55.68 o 
   3   3   0      283.65      281.34     55.30 o 
   4   3   0     1278.52     1247.08     65.93 o 
   5   3   0       83.85       96.10     74.18 o 
   6   3   0      445.62      473.54     83.87 o 
   7   3   0      218.02      258.25     77.92 o 
   8   3   0      279.68      294.45     62.27 o 
   1   4   0       13.51       24.90     46.52 o 
   2   4   0     2266.69     2314.39     88.76 o 
   3   4   0       63.66       52.08     35.00 o 
   4   4   0      314.26      316.74     48.46 o 
   5   4   0       20.69       22.08     72.10 o 
   6   4   0      150.19      111.31     77.60 o 
   7   4   0       76.15       21.33     77.04 o 
   8   4   0        5.07       61.64     58.04 o 
   1   5   0        7.81       34.90     74.69 o 
   2   5   0      636.73      673.08     50.76 o 
   3   5   0       67.94       56.36     46.53 o 
   4   5   0      184.18      223.33     46.63 o 
   5   5   0      211.03      231.77     54.88 o 
   6   5   0      149.82      117.95     73.98 o 
   7   5   0      354.56      366.89     86.65 o 
   8   5   0       79.43       96.30     87.94 o 
   1   6   0      200.59      175.10     76.78 o 
   2   6   0      660.64      803.62     58.53 o 
   3   6   0     1710.59     1638.07     66.40 o 
   4   6   0       40.31      110.94     46.30 o 
   5   6   0      385.29      411.40     57.32 o 
   6   6   0      121.89      183.97     75.53 o 
   7   6   0       22.29       33.15     81.37 o 
   8   6   0        4.87       46.00     83.76 o 
   1   7   0     1044.61     1124.28     75.12 o 
   2   7   0      399.12      479.85     60.99 o 
   3   7   0      536.98      585.44     53.01 o 
   4   7   0        8.05       -1.37     43.77 o 
   5   7   0      388.65      502.98     58.56 o 
   6   7   0       19.02       32.85     51.26 o 
   7   7   0       33.47       72.62     79.78 o 
   8   7   0        8.41       17.27     85.43 o 
   0   8   0      258.47      116.07     49.48 o 
   1   8   0      133.66      153.66     50.30 o 
   2   8   0     1027.16      805.06     79.88 o 
   3   8   0      915.75      847.56     86.39 o 
   4   8   0       24.99       34.05     47.64 o 
   5   8   0       67.15       83.84     50.99 o 
   6   8   0       14.59       39.41     54.32 o 
   7   8   0       73.73       76.32     79.15 o 
   1   9   0        0.05       14.52     66.21 o 
   2   9   0      515.34      417.84     75.65 o 
   3   9   0        1.80       61.75     68.24 o 
   4   9   0     1080.45     1020.75     72.97 o 
   5   9   0       23.03       31.02     49.79 o 
   6   9   0      180.30      157.80     56.96 o 
   7   9   0       78.40       73.97     61.98 o 
   0  10   0     5221.47     5263.29    119.70 o 
   1  10   0      155.87      164.72     52.81 o 
   2  10   0     2101.38     1910.06     97.42 o 
   3  10   0      654.70      658.79     77.24 o 
   4  10   0      627.68      567.57     63.70 o 
   5  10   0      157.64      210.64     79.43 o 
   6  10   0       87.49       62.83     73.94 o 
   7  10   0        6.19       17.95     54.84 o 
   1  11   0       63.55       69.20     51.45 o 
   2  11   0      421.96      412.43     75.51 o 
   3  11   0       13.79      -27.22     67.88 o 
   4  11   0     1107.25     1093.78     93.55 o 
   5  11   0      194.79      163.96     82.70 o 
   6  11   0      352.39      319.72     86.53 o 
   0  12   0     3454.66     3267.73     94.33 o 
   1  12   0       10.13       51.55     39.40 o 
   2  12   0     2027.59     1950.74     95.51 o 
   3  12   0       87.47      105.09     73.86 o 
   4  12   0      975.15     1004.61     90.20 o 
   5  12   0        7.29       -0.08     56.46 o 
   6  12   0       52.21       80.06     78.91 o 
   1  13   0       13.47       28.80     33.02 o 
   2  13   0      407.85      355.81     73.92 o 
   3  13   0        3.15       26.90     70.39 o 
   4  13   0      553.64      611.76     98.24 o 
   5  13   0       59.52       37.52     81.57 o 
   0  14   0     1272.81     1312.97     70.58 o 
   1  14   0       30.20       32.41     36.59 o 
   2  14   0     1119.80     1144.64     52.91 o 
   3  14   0       14.76       69.87     86.98 o 
   4  14   0      109.92       72.26     88.30 o 
   5  14   0      113.11       79.71     64.70 o 
   1  15   0        8.67       32.62     45.23 o 
   2  15   0      107.49      118.62     48.63 o 
   3  15   0        1.86       32.14     45.52 o 
   4  15   0      200.65      169.05     90.10 o 
   0  16   0       77.67      136.01     77.56 o 
   1  16   0       54.59       71.11     56.64 o 
   2  16   0      225.87      192.09     51.36 o 
   3  16   0       26.51       30.97     51.97 o 
   1  17   0       28.64       62.85     48.13 o 
   3   0   1       87.95       40.35     72.31 o 
   4   0   1     2725.69     2732.34     90.12 o 
   5   0   1     1284.05     1289.47     65.44 o 
   6   0   1      178.38      215.88     48.88 o 
   7   0   1      329.45      333.91     56.52 o 
   8   0   1      501.36      535.77     64.79 o 
  -8   1   1      202.56      175.46     61.10 o 
  -7   1   1      276.65      329.87     56.51 o 
  -6   1   1      989.84     1074.21     70.24 o 
  -5   1   1     1717.13     1662.02    104.07 o 
  -4   1   1     2205.27     2241.36    124.97 o 
  -3   1   1     5475.64     5239.72    204.02 o 
  -2   1   1    24220.71    23970.55   1729.35 o 
  -1   1   1     1145.03     1140.09    131.48 o 
   1   1   1     1153.80      987.09    171.85 o 
   2   1   1    24187.89    23082.31    404.78 o 
   3   1   1     5483.98     5479.51    174.85 o 
   4   1   1     2199.08     2274.91    118.90 o 
   5   1   1     1721.23     1806.97    102.26 o 
   6   1   1      984.88     1048.25     67.72 o 
   7   1   1      278.71      284.18     56.25 o 
   8   1   1      201.48      205.03     59.79 o 
  -8   2   1      144.89      141.36     49.26 o 
  -7   2   1        3.38        5.38     42.29 o 
  -6   2   1      205.44      209.30     83.77 o 
  -5   2   1      204.58      232.63     75.26 o 
  -4   2   1      434.60      423.86     81.02 o 
  -3   2   1      675.80      622.02     67.35 o 
  -2   2   1     1453.37     1348.42     88.54 o 
  -1   2   1      948.56      786.18     77.13 o 
   1   2   1      961.44      853.04     85.31 o 
   2   2   1     1455.51     1327.76     83.15 o 
   3   2   1      686.95      628.97     57.31 o 
   4   2   1      437.22      406.74     76.36 o 
   5   2   1      206.97      202.10     71.88 o 
   6   2   1      204.70      201.42     79.99 o 
   7   2   1        3.46       36.89     52.49 o 
   8   2   1      144.23      126.38     58.64 o 
  -8   3   1      251.25      266.33     65.76 o 
  -7   3   1      276.49      280.98     82.54 o 
  -6   3   1      463.47      542.02     91.04 o 
  -5   3   1      234.96      308.33     77.21 o 
  -4   3   1     1610.81     1736.90    131.55 o 
  -3   3   1     3838.43     3720.39    102.36 o 
  -2   3   1      542.85      506.11     67.18 o 
  -1   3   1    11092.44    10828.16    231.86 o 
   0   3   1    17001.17    15292.16    326.45 o 
   1   3   1    11075.32     9958.82    541.56 o 
   2   3   1      538.67      521.86     67.52 o 
   3   3   1     3821.42     3586.86    142.02 o 
   4   3   1     1597.64     1699.54    101.04 o 
   5   3   1      229.34      340.25     75.06 o 
   6   3   1      463.68      449.79     85.15 o 
   7   3   1      272.81      315.45     80.71 o 
   8   3   1      250.11      265.70     60.47 o 
  -8   4   1       99.40       91.19     58.43 o 
  -7   4   1      190.27      128.94     80.15 o 
  -6   4   1       92.03      104.58     79.19 o 
  -5   4   1     1109.81     1140.29     96.13 o 
  -4   4   1      242.11      213.59     50.20 o 
  -3   4   1     1435.31     1371.23     71.67 o 
  -2   4   1      650.72      633.96     57.85 o 
  -1   4   1     1420.38     1283.03    110.11 o 
   0   4   1     1126.45     1104.94     92.27 o 
   1   4   1     1423.44     1314.92     99.89 o 
   2   4   1      666.29      600.18     55.20 o 
   3   4   1     1443.88     1323.14     65.83 o 
   4   4   1      243.77      222.85     51.53 o 
   5   4   1     1114.75     1219.46     94.81 o 
   6   4   1       91.59       86.39     77.00 o 
   7   4   1      192.47      133.52     79.20 o 
   8   4   1       99.09      106.34     58.49 o 
  -8   5   1       30.39        6.05     86.19 o 
  -7   5   1      197.31      199.14     82.98 o 
  -6   5   1      182.60      226.28     82.34 o 
  -5   5   1      314.60      365.52     57.75 o 
  -4   5   1      828.47      818.52     72.85 o 
  -3   5   1      174.85      166.70     48.43 o 
  -2   5   1      770.70      854.04     75.29 o 
  -1   5   1       81.16       48.23     54.52 o 
   0   5   1       48.56       48.31     82.29 o 
   1   5   1       79.74      110.18     41.63 o 
   2   5   1      757.76      799.66     54.55 o 
   3   5   1      175.65      197.34     49.12 o 
   4   5   1      814.27      826.93     67.99 o 
   5   5   1      312.89      336.37     57.05 o 
   6   5   1      181.24      148.36     74.70 o 
   7   5   1      197.18      240.73     84.53 o 
   8   5   1       29.59       48.62     80.50 o 
  -8   6   1       13.59        1.19     88.02 o 
  -7   6   1       45.29       39.19     78.83 o 
  -6   6   1      144.89      134.21     52.74 o 
  -5   6   1       80.30       58.51     48.15 o 
  -4   6   1      147.82      194.09     49.07 o 
  -3   6   1     1597.39     1560.50     62.55 o 
  -2   6   1      434.55      449.13     80.99 o 
  -1   6   1     1132.93     1096.15     74.52 o 
   0   6   1      140.68       66.59     56.68 o 
   1   6   1     1144.13     1176.37     71.99 o 
   2   6   1      420.49      362.79     53.52 o 
   3   6   1     1597.98     1505.40     71.29 o 
   4   6   1      151.44      180.17     48.59 o 
   5   6   1       77.51       94.90     53.86 o 
   6   6   1      144.04      131.68     73.02 o 
   7   6   1       44.60       77.63     80.46 o 
   8   6   1       13.19       24.35     81.49 o 
  -8   7   1       42.17       24.39     87.02 o 
  -7   7   1       96.34       88.54    101.31 o 
  -6   7   1        7.74       39.25     50.12 o 
  -5   7   1       39.15       80.02     49.18 o 
  -4   7   1      217.29      250.08     49.81 o 
  -3   7   1     1642.72     1620.71     93.77 o 
  -2   7   1      144.28      208.82     53.93 o 
  -1   7   1     1055.20     1233.43     79.95 o 
   0   7   1      520.91      490.01     84.14 o 
   1   7   1     1060.46     1116.13     88.87 o 
   2   7   1      138.28      223.34     48.96 o 
   3   7   1     1647.32     1566.26     60.94 o 
   4   7   1      208.28      238.85     49.61 o 
   5   7   1       39.95       58.76     49.00 o 
   6   7   1        8.98        3.21     49.01 o 
   7   7   1       95.38       90.93     80.90 o 
   8   7   1       43.49       43.77     86.94 o 
  -7   8   1       35.22       63.94     79.66 o 
  -6   8   1       67.25       91.79     53.65 o 
  -5   8   1      144.48      136.80     52.96 o 
  -4   8   1       28.01       56.99     60.90 o 
  -3   8   1      594.22      640.37     79.79 o 
  -2   8   1       48.77       40.83     48.07 o 
  -1   8   1      777.23      727.76     79.66 o 
   0   8   1       79.73       34.78     68.29 o 
   1   8   1      775.60      803.15     65.08 o 
   2   8   1       44.92        7.04     65.06 o 
   3   8   1      596.91      600.91     56.13 o 
   4   8   1       29.11       49.88     41.82 o 
   5   8   1      141.67      149.73     52.69 o 
   6   8   1       66.47      100.85     53.03 o 
   7   8   1       34.88       50.22     80.58 o 
  -7   9   1       58.62       90.96     77.32 o 
  -6   9   1      523.25      521.80     68.85 o 
  -5   9   1       72.72      105.96     64.71 o 
  -4   9   1      506.31      459.08     60.59 o 
  -3   9   1       68.38       39.16     68.48 o 
  -2   9   1      330.28      302.08     53.54 o 
  -1   9   1      559.93      555.92     75.49 o 
   0   9   1      991.40      943.29     81.11 o 
   1   9   1      559.95      508.90     58.65 o 
   2   9   1      334.44      291.89     72.68 o 
   3   9   1       69.19       78.67     50.78 o 
   4   9   1      510.20      515.81     53.62 o 
   5   9   1       73.47       78.56     51.13 o 
   6   9   1      524.96      549.78     61.48 o 
   7   9   1       59.00       49.71     45.49 o 
  -7  10   1      124.43      110.34     72.38 o 
  -6  10   1       61.80       30.16     65.02 o 
  -5  10   1      214.97      239.26     57.07 o 
  -4  10   1      163.32      196.12     56.27 o 
  -3  10   1      603.38      518.65     63.10 o 
  -2  10   1      227.46      259.33     75.14 o 
  -1  10   1      372.78      318.09     73.20 o 
   0  10   1       19.35       33.86     46.78 o 
   1  10   1      368.36      374.17     45.00 o 
   2  10   1      226.91      239.83     75.58 o 
   3  10   1      596.14      518.17     60.32 o 
   4  10   1      163.99      199.46     56.59 o 
   5  10   1      215.75      166.31     44.23 o 
   6  10   1       62.37       50.66     57.89 o 
   7  10   1      123.98      108.68     56.85 o 
  -6  11   1      732.74      769.20     98.61 o 
  -5  11   1      191.40      219.08     57.51 o 
  -4  11   1       90.58      118.15     72.34 o 
  -3  11   1      492.62      458.91     57.16 o 
  -2  11   1      661.01      619.61     79.87 o 
  -1  11   1      289.27      249.16     50.58 o 
   0  11   1      106.84       40.74     45.61 o 
   1  11   1      288.13      238.19     41.88 o 
   2  11   1      663.09      643.74     80.39 o 
   3  11   1      492.58      428.10     74.84 o 
   4  11   1       89.32       84.24     73.02 o 
   5  11   1      192.36      268.78     78.32 o 
   6  11   1      730.80      614.53     91.21 o 
  -6  12   1       61.53       89.33     83.88 o 
  -5  12   1      160.66      115.13     82.57 o 
  -4  12   1        8.49       75.72     73.97 o 
  -3  12   1      546.02      562.10     75.56 o 
  -2  12   1       35.74      103.30     69.64 o 
  -1  12   1      247.50      247.99     61.58 o 
   0  12   1       47.06       50.80     33.48 o 
   1  12   1      246.85      223.98     38.46 o 
   2  12   1       36.36       75.96     47.83 o 
   3  12   1      546.14      534.99     64.85 o 
   4  12   1        8.68       29.64     76.60 o 
   5  12   1      160.98      163.04     91.05 o 
   6  12   1       61.42       54.44     84.44 o 
  -5  13   1       99.54       98.49     85.16 o 
  -4  13   1      538.93      544.40     96.61 o 
  -3  13   1       16.63        2.31     72.82 o 
  -2  13   1      286.41      285.13     74.43 o 
  -1  13   1      337.65      299.84     49.82 o 
   0  13   1      389.98      311.92     47.77 o 
   1  13   1      335.84      272.02     40.25 o 
   2  13   1      283.36      301.04     44.21 o 
   3  13   1       16.17       23.68     53.00 o 
   4  13   1      534.73      447.78     71.65 o 
   5  13   1       98.64      131.60     87.58 o 
  -5  14   1      112.25      112.54     92.92 o 
  -4  14   1       26.82       -4.74     57.14 o 
  -3  14   1      436.06      500.73     84.38 o 
  -2  14   1       47.49       90.65     57.50 o 
  -1  14   1       96.33      120.16     52.53 o 
   0  14   1        7.78       17.81     51.79 o 
   1  14   1       99.60       97.34     53.39 o 
   2  14   1       46.97       79.67     53.05 o 
   3  14   1      437.03      401.48     53.77 o 
   4  14   1       27.50       36.65     84.16 o 
   5  14   1      113.57       97.53     92.12 o 
  -4  15   1      327.21      340.40     69.69 o 
  -3  15   1       86.92       99.00     86.39 o 
  -2  15   1       98.29       96.83     55.64 o 
  -1  15   1      203.59      197.31     54.25 o 
   0  15   1       99.34      101.79     43.43 o 
   1  15   1      202.27      155.96     46.60 o 
   2  15   1       96.49      105.73     55.05 o 
   3  15   1       85.49      113.92     47.69 o 
   4  15   1      323.35      307.80     54.49 o 
  -3  16   1      179.32      186.54     46.31 o 
  -2  16   1      382.63      435.26     53.82 o 
  -1  16   1      431.90      460.68     58.06 o 
   0  16   1      696.39      700.42     54.04 o 
   1  16   1      432.36      424.09     49.61 o 
   2  16   1      384.22      423.72     64.58 o 
   3  16   1      182.04      177.32     63.56 o 
  -1  17   1      217.28      251.21     55.44 o 
   0  17   1      128.07      180.47     45.87 o 
   1  17   1      216.57      238.25     50.10 o 
   1   0   2    11465.20    11030.97    309.71 o 
   2   0   2    44847.64    47574.82    619.25 o 
   3   0   2      164.06      188.74     74.35 o 
   4   0   2       60.18      188.59    113.65 o 
   5   0   2       28.99       24.25     46.93 o 
   6   0   2        2.26       -1.34     43.97 o 
   7   0   2      140.24      148.23     58.87 o 
   8   0   2      239.25      300.76     61.79 o 
  -8   1   2      124.31      107.34     58.44 o 
  -7   1   2      123.60       99.08     53.19 o 
  -6   1   2      301.51      326.03     58.87 o 
  -5   1   2        1.50      -11.00     47.62 o 
  -4   1   2     4907.10     4662.64    181.94 o 
  -3   1   2     2453.46     2138.40    151.70 o 
  -2   1   2     3150.58     3075.27    206.27 o 
  -1   1   2     3128.26     2883.28    165.83 o 
   1   1   2     3109.78     2773.20    165.06 o 
   2   1   2     3133.18     3123.74    157.52 o 
   3   1   2     2449.45     2541.89    125.44 o 
   4   1   2     4895.72     4778.01    145.73 o 
   5   1   2        2.05       24.03     65.22 o 
   6   1   2      298.55      311.50     50.25 o 
   7   1   2      121.86      114.64     53.72 o 
   8   1   2      123.09       67.40     56.98 o 
  -8   2   2      184.55      202.96     59.20 o 
  -7   2   2       28.47       58.15     57.37 o 
  -6   2   2      600.77      662.60     57.09 o 
  -5   2   2      446.11      420.99     95.27 o 
  -4   2   2      376.33      390.10    100.28 o 
  -3   2   2      377.41      299.07     60.91 o 
  -2   2   2       81.16       93.33     63.46 o 
  -1   2   2     1622.17     1477.47     87.57 o 
   0   2   2      131.70      102.93     62.99 o 
   1   2   2     1631.97     1357.55    124.38 o 
   2   2   2       82.27       57.34     62.98 o 
   3   2   2      378.15      326.73     78.72 o 
   4   2   2      373.55      345.39     73.37 o 
   5   2   2      442.54      558.85     76.71 o 
   6   2   2      598.71      633.26     86.87 o 
   7   2   2       28.80       47.83     51.62 o 
   8   2   2      182.45      204.72     47.03 o 
  -8   3   2      242.46      255.75     64.87 o 
  -7   3   2       57.58       96.42     55.97 o 
  -6   3   2       89.39       79.47     74.37 o 
  -5   3   2      238.80      213.77     90.59 o 
  -4   3   2       10.93       12.01     35.74 o 
  -3   3   2      616.17      581.83     55.90 o 
  -2   3   2      775.54      680.94     72.22 o 
  -1   3   2      477.12      407.67     63.44 o 
   0   3   2        9.35       15.54     47.75 o 
   1   3   2      485.27      465.51     77.65 o 
   2   3   2      776.39      664.89     61.97 o 
   3   3   2      627.37      597.66     65.31 o 
   4   3   2       12.25       14.17     45.72 o 
   5   3   2      235.74      226.35     72.60 o 
   6   3   2       89.61      116.40     77.84 o 
   7   3   2       56.03       65.38     53.56 o 
   8   3   2      243.36      250.33     62.16 o 
  -8   4   2       39.42       59.94     52.82 o 
  -7   4   2       36.39       56.27     76.08 o 
  -6   4   2      411.16      463.53     86.50 o 
  -5   4   2      515.21      544.31     99.65 o 
  -4   4   2      128.30      163.63     49.09 o 
  -3   4   2      485.87      476.21     56.69 o 
  -2   4   2     1139.33     1130.65     77.63 o 
  -1   4   2      415.09      371.04     70.65 o 
   0   4   2       13.04       12.37     47.35 o 
   1   4   2      404.87      380.72     57.85 o 
   2   4   2     1144.84     1008.95     62.89 o 
   3   4   2      478.69      427.52     59.40 o 
   4   4   2      130.43      158.99     52.86 o 
   5   4   2      514.04      480.73     63.62 o 
   6   4   2      409.13      377.19     61.58 o 
   7   4   2       34.63        9.03     77.59 o 
   8   4   2       39.24       69.79     79.30 o 
  -8   5   2      178.38      160.85     91.01 o 
  -7   5   2       27.85       38.44     90.56 o 
  -6   5   2      239.65      320.02     99.18 o 
  -5   5   2      106.07      112.73     42.36 o 
  -4   5   2       77.05       81.94     47.03 o 
  -3   5   2      949.31      897.54     60.97 o 
  -2   5   2       68.00       79.38     54.65 o 
  -1   5   2     5131.87     5099.29    136.36 o 
   0   5   2       99.70      134.16     84.17 o 
   1   5   2     5114.96     4998.34    125.30 o 
   2   5   2       68.83       78.67     40.15 o 
   3   5   2      946.75      944.84     62.09 o 
   4   5   2       74.57       77.80     37.54 o 
   5   5   2      106.96      104.15     43.95 o 
   6   5   2      237.99      326.55     78.48 o 
   7   5   2       27.93       29.29     77.27 o 
   8   5   2      178.30      154.49     60.01 o 
  -8   6   2       32.76       55.75    108.35 o 
  -7   6   2      248.21      280.50     83.02 o 
  -6   6   2        3.51       24.40     49.91 o 
  -5   6   2      793.82      905.68     68.62 o 
  -4   6   2      287.16      300.29     53.15 o 
  -3   6   2      642.14      713.02     56.38 o 
  -2   6   2      353.15      337.16     75.36 o 
  -1   6   2     3338.91     3471.57    115.39 o 
   0   6   2       73.08       81.62     57.62 o 
   1   6   2     3355.77     3627.07    171.34 o 
   2   6   2      349.66      383.62     53.22 o 
   3   6   2      637.82      618.93     49.04 o 
   4   6   2      285.48      247.70     51.09 o 
   5   6   2      794.58      810.09     65.75 o 
   6   6   2        3.42        0.04     72.78 o 
   7   6   2      249.30      227.84     81.75 o 
   8   6   2       32.70       60.80     82.96 o 
  -8   7   2       58.36       80.66     90.01 o 
  -7   7   2       44.36       72.02     78.27 o 
  -6   7   2      416.98      462.78     56.73 o 
  -5   7   2      662.83      740.87     62.16 o 
  -4   7   2      284.18      253.77     45.20 o 
  -3   7   2      550.26      637.80     55.99 o 
  -2   7   2      502.23      549.71     76.89 o 
  -1   7   2     4041.55     4255.19    112.37 o 
   0   7   2      172.24      173.09     77.45 o 
   1   7   2     4023.83     4015.91    107.63 o 
   2   7   2      501.34      386.29     45.26 o 
   3   7   2      545.16      575.27     45.68 o 
   4   7   2      280.78      286.85     52.18 o 
   5   7   2      660.27      694.07     62.60 o 
   6   7   2      415.26      405.24     57.13 o 
   7   7   2       44.53       21.37     76.80 o 
   8   7   2       57.77       47.07     87.62 o 
  -6   8   2      125.31      135.94     75.49 o 
  -5   8   2      652.37      711.51     67.38 o 
  -4   8   2      111.11      157.96     55.57 o 
  -3   8   2      500.02      497.49     61.43 o 
  -2   8   2      269.11      242.96     71.37 o 
  -1   8   2     1210.14     1199.04     73.00 o 
   0   8   2       50.66       61.76     51.85 o 
   1   8   2     1220.31     1314.01     56.60 o 
   2   8   2      267.16      260.67     41.42 o 
   3   8   2      491.93      496.86     47.69 o 
   4   8   2      111.47      103.43     41.39 o 
   5   8   2      651.97      659.04     60.15 o 
   6   8   2      126.37      117.20     54.44 o 
   7   8   2       77.63       46.92     80.02 o 
  -7   9   2        1.96      -30.60     61.65 o 
  -6   9   2       13.11       22.75     61.21 o 
  -5   9   2      261.12      230.95     66.41 o 
  -4   9   2       55.16       71.27     48.67 o 
  -3   9   2      247.32      228.69     56.04 o 
  -2   9   2      254.51      255.57     72.08 o 
  -1   9   2      227.51      243.37     46.79 o 
   0   9   2        1.18        9.43     67.37 o 
   1   9   2      233.19      247.92     34.70 o 
   2   9   2      257.11      250.07     52.82 o 
   3   9   2      248.36      224.50     51.47 o 
   4   9   2       57.17       57.96     41.09 o 
   5   9   2      263.20      261.36     54.91 o 
   6   9   2       13.85       17.29     56.26 o 
   7   9   2        2.20       -0.07     46.09 o 
  -7  10   2       24.30       37.27     58.27 o 
  -6  10   2      258.97      259.84     88.23 o 
  -5  10   2       92.84       63.19     73.22 o 
  -4  10   2      606.12      510.66     78.03 o 
  -3  10   2      769.81      823.35     84.06 o 
  -2  10   2       49.92       63.59     72.74 o 
  -1  10   2     1425.90     1496.06    124.46 o 
   0  10   2       12.33       15.20     46.04 o 
   1  10   2     1408.32     1465.35     68.39 o 
   2  10   2       49.67       79.03     68.48 o 
   3  10   2      773.46      776.92     87.13 o 
   4  10   2      606.46      596.54     48.91 o 
   5  10   2       90.43       92.76     53.86 o 
   6  10   2      264.25      296.81     61.51 o 
   7  10   2       23.79       34.79     57.33 o 
  -6  11   2       87.14      119.02     86.11 o 
  -5  11   2      189.66      249.16     86.64 o 
  -4  11   2      532.09      481.00     80.25 o 
  -3  11   2      478.18      445.09     75.04 o 
  -2  11   2      721.33      661.37     60.40 o 
  -1  11   2      158.19      142.64     43.67 o 
   0  11   2      122.96      114.89     46.92 o 
   1  11   2      160.23      160.82     33.42 o 
   2  11   2      725.59      784.80     48.39 o 
   3  11   2      480.46      501.69     62.58 o 
   4  11   2      537.64      654.29     83.84 o 
   5  11   2      194.17      217.55     59.04 o 
   6  11   2       87.97       78.11     56.96 o 
  -6  12   2      108.21       57.66     81.78 o 
  -5  12   2      105.78      102.83     86.75 o 
  -4  12   2      310.08      196.77     59.18 o 
  -3  12   2      145.68      163.52     71.15 o 
  -2  12   2        7.99       34.46     47.87 o 
  -1  12   2      334.95      291.56     63.81 o 
   0  12   2        0.56      -13.90     37.29 o 
   1  12   2      330.19      290.35     44.82 o 
   2  12   2        8.08       40.45     47.35 o 
   3  12   2      143.59      132.72     53.09 o 
   4  12   2      311.12      265.43     56.76 o 
   5  12   2      103.57      128.29     78.31 o 
   6  12   2      109.80      156.87     77.76 o 
  -5  13   2       64.46       92.95     86.99 o 
  -4  13   2       33.60       64.26     77.55 o 
  -3  13   2      194.20      198.43     72.19 o 
  -2  13   2       92.95       37.45     53.92 o 
  -1  13   2      638.57      543.51     57.13 o 
   0  13   2       10.21       -2.39     42.84 o 
   1  13   2      638.24      587.25     45.05 o 
   2  13   2       90.96      119.21     51.28 o 
   3  13   2      194.82      233.74     39.80 o 
   4  13   2       32.15       33.31     84.32 o 
   5  13   2       65.80       94.19     81.77 o 
  -5  14   2       56.06       84.76     88.06 o 
  -4  14   2       88.59       35.61     87.62 o 
  -3  14   2      162.03      230.22     80.63 o 
  -2  14   2       30.58       -6.68     71.39 o 
  -1  14   2      358.68      289.22     44.93 o 
   0  14   2       18.24       85.84     42.79 o 
   1  14   2      357.13      350.91     50.45 o 
   2  14   2       30.81       34.33     40.99 o 
   3  14   2      159.78      168.46     48.08 o 
   4  14   2       87.76       75.17     55.26 o 
   5  14   2       55.66       77.63     89.97 o 
  -4  15   2        6.11      110.18     88.97 o 
  -3  15   2      144.43      175.21     89.06 o 
  -2  15   2        2.84       44.53     78.98 o 
  -1  15   2      412.05      354.71     55.10 o 
   0  15   2        4.51       -5.81     55.65 o 
   1  15   2      412.21      387.97     49.28 o 
   2  15   2        2.59       26.79     44.96 o 
   3  15   2      143.97      191.84     49.45 o 
   4  15   2        6.16       16.26     59.45 o 
  -3  16   2       79.44       61.64     83.37 o 
  -2  16   2       60.47       75.30     43.72 o 
  -1  16   2       25.45       57.27     53.99 o 
   0  16   2        1.72       39.59     44.74 o 
   1  16   2       24.68       45.77     55.45 o 
   2  16   2       61.30       10.80     60.19 o 
   3  16   2       77.90       66.72     52.55 o 
  -1  17   2       54.73      124.75     60.31 o 
   0  17   2        1.15       31.73     40.10 o 
   1  17   2       55.14       81.78     42.48 o 
   1   0   3     1831.22     1641.73     93.09 o 
   2   0   3      146.26       37.89     67.95 o 
   3   0   3     1375.28     1488.89    100.55 o 
   4   0   3     1855.14     1709.09     86.34 o 
   5   0   3     1012.83     1049.54     71.07 o 
   6   0   3      177.15      185.42     56.42 o 
   7   0   3       54.68       58.56     53.73 o 
   8   0   3        0.03        7.17     56.44 o 
  -8   1   3       38.23       45.79     57.40 o 
  -7   1   3       43.05       48.42     52.25 o 
  -6   1   3       78.39      112.06     41.42 o 
  -5   1   3       64.56       65.80     53.49 o 
  -4   1   3      916.37      970.00    124.82 o 
  -3   1   3     1459.48     1324.40    155.69 o 
  -2   1   3     4395.61     4446.18    150.28 o 
  -1   1   3     1436.41     1321.86     73.71 o 
   0   1   3      509.46      419.13     42.74 o 
   1   1   3     1415.52     1289.76     85.13 o 
   2   1   3     4396.33     4099.45    147.83 o 
   3   1   3     1452.06     1397.70     99.56 o 
   4   1   3      918.05      935.03     84.78 o 
   5   1   3       66.36       80.10     51.65 o 
   6   1   3       79.11      115.04     57.84 o 
   7   1   3       42.98       46.65     42.69 o 
   8   1   3       37.72       52.59     64.12 o 
  -8   2   3        5.39       13.36     56.54 o 
  -7   2   3      342.83      375.15     57.90 o 
  -6   2   3       83.28       86.22     53.76 o 
  -5   2   3      347.36      405.18    101.07 o 
  -4   2   3      724.77      692.65    116.02 o 
  -3   2   3      661.17      601.10     57.06 o 
  -2   2   3      699.00      682.12     93.61 o 
  -1   2   3      661.57      693.88     59.35 o 
   0   2   3      178.28      166.25     44.45 o 
   1   2   3      665.56      625.98     58.61 o 
   2   2   3      697.35      692.07     78.22 o 
   3   2   3      660.31      584.16     66.00 o 
   4   2   3      736.85      651.96     63.37 o 
   5   2   3      350.38      409.40     72.45 o 
   6   2   3       81.58      128.57     67.01 o 
   7   2   3      346.74      364.99     73.16 o 
   8   2   3        4.85       11.57     51.49 o 
  -8   3   3       21.33       -2.91     68.75 o 
  -7   3   3       17.91       11.95     52.49 o 
  -6   3   3      140.49      176.77     80.67 o 
  -5   3   3      506.65      452.86     88.18 o 
  -4   3   3      391.32      394.60     48.11 o 
  -3   3   3      527.18      514.85     61.91 o 
  -2   3   3       16.36       24.63     53.64 o 
  -1   3   3     5324.07     5154.01    128.85 o 
   0   3   3     2547.04     2420.94    110.60 o 
   1   3   3     5316.63     4825.22    163.30 o 
   2   3   3       15.37       17.30     44.58 o 
   3   3   3      520.98      501.88     59.42 o 
   4   3   3      390.30      419.92     72.77 o 
   5   3   3      511.18      444.66     57.37 o 
   6   3   3      140.73      143.14     76.01 o 
   7   3   3       17.48       60.88     77.15 o 
   8   3   3       20.82       10.06     56.72 o 
  -8   4   3       38.89       82.57     66.01 o 
  -7   4   3      194.50      227.08     97.58 o 
  -6   4   3      375.52      398.83    105.48 o 
  -5   4   3      138.85      150.11     93.68 o 
  -4   4   3     1095.75     1023.02     66.75 o 
  -3   4   3      691.10      749.93     84.00 o 
  -2   4   3       16.20       37.39     50.53 o 
  -1   4   3      915.19      824.31     82.05 o 
   0   4   3      386.01      359.54     55.81 o 
   1   4   3      918.10      920.32     47.04 o 
   2   4   3       17.63       38.63     50.17 o 
   3   4   3      689.97      698.02     66.53 o 
   4   4   3     1085.42     1132.50     71.96 o 
   5   4   3      137.47      161.45     48.55 o 
   6   4   3      373.58      414.44     80.60 o 
   7   4   3      195.56      196.48     83.37 o 
   8   4   3       36.77       64.22     82.25 o 
  -8   5   3       76.73       96.14    111.38 o 
  -7   5   3       23.63       56.38     89.85 o 
  -6   5   3      207.00      188.60     98.86 o 
  -5   5   3      388.25      413.26     58.44 o 
  -4   5   3       40.82       63.72     50.55 o 
  -3   5   3      603.84      651.80     58.57 o 
  -2   5   3      746.68      743.43     70.44 o 
  -1   5   3      608.11      580.66     58.61 o 
   0   5   3      232.95      242.83     59.86 o 
   1   5   3      614.00      609.40     47.75 o 
   2   5   3      742.70      727.10     50.03 o 
   3   5   3      600.37      563.13     49.71 o 
   4   5   3       40.29       51.91     51.85 o 
   5   5   3      391.36      439.67     57.12 o 
   6   5   3      207.05      215.70     77.68 o 
   7   5   3       23.83       25.07     78.67 o 
   8   5   3       76.38       68.72     60.25 o 
  -8   6   3      206.03      198.46    111.27 o 
  -7   6   3      214.88      208.34    100.53 o 
  -6   6   3      436.08      463.47     57.96 o 
  -5   6   3       22.06       47.83     66.57 o 
  -4   6   3     1557.47     1485.68     82.39 o 
  -3   6   3      154.16      176.46     55.04 o 
  -2   6   3     1831.80     1881.79    100.50 o 
  -1   6   3     2340.82     2468.80     85.33 o 
   0   6   3     1367.17     1424.52    102.65 o 
   1   6   3     2326.83     2368.21     72.17 o 
   2   6   3     1831.51     1886.93     73.42 o 
   3   6   3      152.67      126.97     40.30 o 
   4   6   3     1554.09     1575.77     75.45 o 
   5   6   3       21.85       42.37     42.70 o 
   6   6   3      431.13      427.03     81.56 o 
   7   6   3      215.24      183.03     83.73 o 
   8   6   3      203.92      208.29     83.69 o 
  -6   7   3       96.38      111.30     72.34 o 
  -5   7   3      500.16      556.96     80.73 o 
  -4   7   3      542.07      676.86     65.52 o 
  -3   7   3      160.92      146.33     53.89 o 
  -2   7   3      492.12      426.07     74.81 o 
  -1   7   3     3169.19     3431.90     98.40 o 
   0   7   3     1454.15     1819.03    102.20 o 
   1   7   3     3158.38     3363.89    192.20 o 
   2   7   3      488.98      476.94     53.11 o 
   3   7   3      163.65      130.33     44.90 o 
   4   7   3      539.54      594.23     51.26 o 
   5   7   3      498.30      486.58     61.44 o 
   6   7   3       97.12      146.52     57.76 o 
   7   7   3       52.26       20.77     85.79 o 
   8   7   3       79.31      116.51     90.25 o 
  -6   8   3      189.87      207.79     46.60 o 
  -5   8   3       98.32       93.26     45.38 o 
  -4   8   3      276.55      308.48     59.15 o 
  -3   8   3      496.02      517.79     80.34 o 
  -2   8   3      242.14      258.87     52.66 o 
  -1   8   3      869.17      894.36     65.94 o 
   0   8   3      472.27      524.00     78.79 o 
   1   8   3      873.59      870.46     71.52 o 
   2   8   3      242.30      271.56     41.41 o 
   3   8   3      498.19      433.30     47.46 o 
   4   8   3      278.50      263.80     49.31 o 
   5   8   3      101.68       84.64     44.52 o 
   6   8   3      187.44      191.76     56.09 o 
   7   8   3      178.55      245.86     85.92 o 
  -7   9   3       55.63       80.34     65.45 o 
  -6   9   3        9.13       37.64     45.89 o 
  -5   9   3      314.89      321.44     52.21 o 
  -4   9   3       40.62      106.68     68.96 o 
  -3   9   3      602.47      551.63     80.66 o 
  -2   9   3       73.15       54.88     72.38 o 
  -1   9   3      830.31      835.94     66.77 o 
   0   9   3      178.36       89.91     68.73 o 
   1   9   3      840.04      812.38     59.44 o 
   2   9   3       75.85       79.17     40.14 o 
   3   9   3      605.71      575.55     57.06 o 
   4   9   3       41.42       78.44     40.17 o 
   5   9   3      315.95      316.84     52.10 o 
   6   9   3        9.40       24.27     55.31 o 
   7   9   3       55.70       52.01     88.22 o 
  -7  10   3      461.38      453.64     74.35 o 
  -6  10   3       76.21      152.45     81.61 o 
  -5  10   3      409.77      493.56     80.36 o 
  -4  10   3      299.59      278.21     73.31 o 
  -3  10   3      159.83      150.15     53.84 o 
  -2  10   3      483.13      402.00     78.47 o 
  -1  10   3     1198.16     1173.67    109.14 o 
   0  10   3     1045.36      992.21     79.07 o 
   1  10   3     1191.34     1186.10     59.52 o 
   2  10   3      480.33      501.22     52.98 o 
   3  10   3      156.49      182.69     51.35 o 
   4  10   3      297.47      263.59     52.67 o 
   5  10   3      404.80      402.46     49.00 o 
   6  10   3       76.65       71.17     49.55 o 
   7  10   3      460.73      468.78     67.72 o 
  -6  11   3       63.79       88.86     80.38 o 
  -5  11   3      703.42      707.06     89.22 o 
  -4  11   3       54.29       78.11     52.33 o 
  -3  11   3      448.39      436.51     77.70 o 
  -2  11   3     1605.29     1619.00     87.31 o 
  -1  11   3     2806.23     2660.51    170.11 o 
   0  11   3     1403.29     1422.76     82.56 o 
   1  11   3     2824.02     2698.82    158.92 o 
   2  11   3     1612.08     1661.17     62.76 o 
   3  11   3      449.35      458.23     55.21 o 
   4  11   3       55.41       62.44     42.49 o 
   5  11   3      706.68      714.56     64.56 o 
   6  11   3       63.42       74.87     48.80 o 
  -6  12   3       66.99      101.03     88.82 o 
  -5  12   3      391.86      441.28     70.21 o 
  -4  12   3      205.28      158.27     55.24 o 
  -3  12   3      205.34      228.79     53.41 o 
  -2  12   3      624.77      565.81     80.86 o 
  -1  12   3      439.22      473.16     62.79 o 
   0  12   3      188.24      194.65     48.79 o 
   1  12   3      438.21      438.81     40.79 o 
   2  12   3      622.86      590.89     57.61 o 
   3  12   3      205.50      173.17     44.01 o 
   4  12   3      204.93      205.07     81.26 o 
   5  12   3      389.94      446.18     83.03 o 
   6  12   3       65.54       33.06     51.57 o 
  -5  13   3       32.84       31.59     60.80 o 
  -4  13   3       14.08       -2.63     61.32 o 
  -3  13   3      419.23      399.83     73.24 o 
  -2  13   3       70.94      169.99     73.62 o 
  -1  13   3      691.60      702.90     71.30 o 
   0  13   3      470.09      451.40     39.69 o 
   1  13   3      692.30      609.73     59.74 o 
   2  13   3       68.74       51.16     50.50 o 
   3  13   3      417.52      464.38     41.67 o 
   4  13   3       14.56        6.51     56.97 o 
   5  13   3       32.79       56.46     81.05 o 
  -5  14   3      158.63      160.09     63.59 o 
  -4  14   3      265.59      280.50     90.26 o 
  -3  14   3      142.83      122.09     77.44 o 
  -2  14   3      165.54      134.07     73.74 o 
  -1  14   3       44.67       52.05     72.22 o 
   0  14   3        3.51       19.12     40.64 o 
   1  14   3       45.03       11.58     38.46 o 
   2  14   3      164.86      171.27     46.46 o 
   3  14   3      144.76      112.89     56.68 o 
   4  14   3      262.62      278.85     49.71 o 
   5  14   3      158.80      176.53     64.04 o 
  -4  15   3        4.07       53.20     65.26 o 
  -3  15   3       45.16       16.39     76.24 o 
  -2  15   3       41.45       29.80     55.83 o 
  -1  15   3       11.44       47.81     42.29 o 
   0  15   3       29.14       67.35     37.20 o 
   1  15   3       11.24       16.60     42.85 o 
   2  15   3       40.50       62.71     56.10 o 
   3  15   3       45.27       27.08     58.20 o 
   4  15   3        4.18       29.88     43.31 o 
  -3  16   3       24.22       63.98     89.21 o 
  -2  16   3       24.47       25.90     78.43 o 
  -1  16   3      113.08      167.80     45.26 o 
   0  16   3       35.40       44.14     36.19 o 
   1  16   3      113.55      182.68     59.69 o 
   2  16   3       24.49       19.56     38.21 o 
   3  16   3       24.00       35.18     52.19 o 
  -1  17   3       42.50       65.81     46.28 o 
   0  17   3        0.65        5.89     44.10 o 
   0   0   4     3526.32     3335.59     78.74 o 
   1   0   4     1100.17      992.11     74.02 o 
   2   0   4     1242.08     1170.00     82.26 o 
   3   0   4      417.62      517.75     81.43 o 
   4   0   4     1945.03     2029.80     85.93 o 
   5   0   4      591.53      575.87     66.81 o 
   6   0   4      272.83      294.42     55.28 o 
   7   0   4      616.92      763.18     69.22 o 
   8   0   4      113.70       83.65     67.33 o 
  -8   1   4        2.70       32.27     66.24 o 
  -7   1   4      117.42      136.34     48.09 o 
  -6   1   4      633.40      638.25     62.54 o 
  -5   1   4      530.81      523.46     65.76 o 
  -4   1   4     1489.99     1441.15     72.23 o 
  -2   1   4        4.63        6.80     80.97 o 
  -1   1   4      426.63      420.73     50.20 o 
   0   1   4     4467.61     4184.31     76.76 o 
   1   1   4      431.22      402.21     63.72 o 
   2   1   4        5.21        9.77     61.01 o 
   3   1   4       66.91       87.23     55.67 o 
   4   1   4     1487.30     1612.58     96.68 o 
   5   1   4      530.31      582.94     79.15 o 
   6   1   4      634.52      639.63     65.90 o 
   7   1   4      117.24      107.06     57.66 o 
   8   1   4        2.78       18.15     62.28 o 
  -8   2   4       70.96       95.21     66.85 o 
  -7   2   4      184.30      239.76     48.83 o 
  -6   2   4      531.90      517.59     58.94 o 
  -5   2   4      640.37      640.90    123.75 o 
  -4   2   4      220.51      206.33    111.72 o 
  -3   2   4      272.65      335.02     76.51 o 
  -2   2   4       53.61        8.20     78.83 o 
  -1   2   4      160.00      155.96     43.12 o 
   0   2   4      668.17      659.87     48.44 o 
   1   2   4      160.54      150.32     35.33 o 
   2   2   4       51.22       50.18     49.31 o 
   3   2   4      275.58      245.93     76.19 o 
   4   2   4      216.35      233.00     72.80 o 
   5   2   4      632.68      619.83     65.42 o 
   6   2   4      529.00      589.58     83.16 o 
   7   2   4      184.16      188.25     59.00 o 
   8   2   4       72.04       83.52     65.75 o 
  -8   3   4        0.96       10.56     65.84 o 
  -7   3   4        4.35       -4.60     55.15 o 
  -6   3   4       11.33       22.60     89.09 o 
  -5   3   4      183.92      179.81     92.13 o 
  -4   3   4      487.31      487.21     61.94 o 
  -3   3   4     1143.15     1172.19     89.44 o 
  -2   3   4     2562.92     2527.90     89.52 o 
  -1   3   4       39.38       39.67     40.82 o 
   0   3   4      143.02      171.12     43.86 o 
   1   3   4       37.54       46.44     36.10 o 
   2   3   4     2569.80     2426.21     80.09 o 
   3   3   4     1132.65     1129.01     66.50 o 
   4   3   4      487.34      503.53     77.60 o 
   5   3   4      181.95      175.43     54.64 o 
   6   3   4       10.95       18.90     49.10 o 
   7   3   4        4.26       57.46     72.90 o 
   8   3   4        0.97       26.77     63.15 o 
  -8   4   4       39.14       80.58     69.54 o 
  -7   4   4       41.10       46.44     85.23 o 
  -6   4   4       83.91      100.20     92.40 o 
  -5   4   4      142.17      135.70    109.88 o 
  -4   4   4     2116.97     2194.19    100.76 o 
  -3   4   4      240.01      246.86     53.62 o 
  -2   4   4      991.09      989.68     68.87 o 
  -1   4   4      219.69      181.68     61.38 o 
   0   4   4      355.83      338.81     42.38 o 
   1   4   4      220.60      240.03     34.22 o 
   2   4   4      983.79      947.64     50.15 o 
   3   4   4      242.93      285.35     52.78 o 
   4   4   4     2127.22     2150.13     85.10 o 
   5   4   4      138.92      127.51     67.73 o 
   6   4   4       83.34      101.95     49.98 o 
   7   4   4       39.80       11.94     79.90 o 
   8   4   4       39.67       56.54     83.20 o 
  -8   5   4        3.94       19.06     61.56 o 
  -5   5   4      272.82      243.62     69.81 o 
  -4   5   4      248.28      216.52     51.22 o 
  -3   5   4      273.69      344.31     51.18 o 
  -2   5   4     4775.74     4991.42    140.12 o 
  -1   5   4      665.74      688.35     56.18 o 
   0   5   4     9548.90     9740.65    139.49 o 
   1   5   4      669.73      628.00     46.06 o 
   2   5   4     4767.00     4508.23     97.24 o 
   3   5   4      272.12      297.48     54.68 o 
   4   5   4      252.87      249.09     55.96 o 
   5   5   4      271.78      264.56     57.39 o 
   6   5   4       24.15       49.18     70.35 o 
   7   5   4       57.76       20.41     75.76 o 
   8   5   4        3.93       48.23     76.20 o 
  -6   6   4      321.06      416.84     79.76 o 
  -5   6   4      185.90      123.25     62.92 o 
  -4   6   4      705.03      767.74     61.86 o 
  -3   6   4     1896.69     2033.40     75.44 o 
  -2   6   4     1181.59     1032.94     71.82 o 
  -1   6   4      598.41      707.82     65.62 o 
   0   6   4       74.83       74.23     44.73 o 
   1   6   4      600.74      625.93     45.93 o 
   2   6   4     1179.36     1157.53     51.29 o 
   3   6   4     1901.83     1889.57     61.00 o 
   4   6   4      696.40      701.54     61.94 o 
   5   6   4      187.59      136.84     44.57 o 
   6   6   4      321.65      324.06     83.50 o 
   7   6   4       75.76       90.85     57.14 o 
   8   6   4       97.89       99.60     82.93 o 
  -6   7   4       87.29      121.37     53.76 o 
  -5   7   4        8.76       14.47     54.61 o 
  -4   7   4       75.29       92.96     56.69 o 
  -3   7   4      444.18      475.31     57.98 o 
  -2   7   4      824.07      869.57     81.89 o 
  -1   7   4      445.30      524.20     50.07 o 
   0   7   4      320.89      285.43     77.07 o 
   1   7   4      447.24      457.49     37.31 o 
   2   7   4      815.36      776.08     42.48 o 
   3   7   4      442.05      403.27     41.35 o 
   4   7   4       73.52       98.70     52.40 o 
   5   7   4        8.53       32.72     53.17 o 
   6   7   4       87.85      152.13     79.35 o 
   7   7   4       46.47       57.74     63.51 o 
   8   7   4       59.47      123.08     94.35 o 
  -7   8   4       53.15       85.35     78.39 o 
  -6   8   4      248.00      224.45     57.41 o 
  -5   8   4      116.61      103.08     42.75 o 
  -4   8   4      248.39      242.54     60.42 o 
  -3   8   4      212.78      239.99     71.08 o 
  -2   8   4      166.12      194.09     51.10 o 
  -1   8   4       61.38       44.78     38.99 o 
   0   8   4       13.87       -5.85     68.60 o 
   1   8   4       61.69       74.32     36.04 o 
   2   8   4      170.68      148.41     33.76 o 
   3   8   4      209.58      176.33     43.39 o 
   4   8   4      248.03      238.89     48.44 o 
   5   8   4      118.44      116.25     58.63 o 
   6   8   4      247.15      240.56     58.45 o 
   7   8   4       53.32       69.40     82.73 o 
  -7   9   4       18.74       45.37     47.70 o 
  -6   9   4       25.22       68.64     59.26 o 
  -5   9   4       84.25       85.58     56.03 o 
  -4   9   4      219.93      236.88     71.64 o 
  -3   9   4      184.76      164.17     53.93 o 
  -2   9   4      283.68      332.91     73.52 o 
  -1   9   4       32.47       33.85     38.31 o 
   0   9   4      893.38      937.11     82.37 o 
   1   9   4       31.46       28.53     50.66 o 
   2   9   4      285.27      288.98     40.99 o 
   3   9   4      188.02      202.56     37.25 o 
   4   9   4      218.99      248.74     53.59 o 
   5   9   4       85.56       98.36     46.72 o 
   6   9   4       25.03       49.24     49.96 o 
   7   9   4       18.79       44.49     86.15 o 
  -7  10   4      407.38      377.32     76.66 o 
  -6  10   4      275.24      335.25     73.47 o 
  -5  10   4      146.21      119.03     53.52 o 
  -4  10   4      224.07      336.69     68.21 o 
  -3  10   4      611.12      626.30     78.07 o 
  -2  10   4      370.74      356.73     53.30 o 
  -1  10   4      346.68      396.81     54.94 o 
   0  10   4        4.88       15.20     65.14 o 
   1  10   4      345.96      328.30     53.76 o 
   2  10   4      368.63      395.79     51.21 o 
   3  10   4      613.83      594.46     41.20 o 
   4  10   4      226.32      260.75     44.42 o 
   5  10   4      150.83      177.80     55.15 o 
   6  10   4      274.15      323.88     66.27 o 
   7  10   4      414.55      418.36     63.09 o 
  -6  11   4        3.58       70.83     86.19 o 
  -5  11   4       31.49       21.29     54.24 o 
  -4  11   4       99.64       74.33     53.80 o 
  -3  11   4      482.06      528.12     63.21 o 
  -2  11   4      336.40      343.22     76.82 o 
  -1  11   4      683.03      655.76     81.34 o 
   0  11   4      848.84      809.41     75.98 o 
   1  11   4      683.68      689.61     50.13 o 
   2  11   4      337.55      362.57     50.99 o 
   3  11   4      488.59      466.56     37.70 o 
   4  11   4      100.11      106.97     32.10 o 
   5  11   4       32.39       19.51     44.51 o 
   6  11   4        3.63      -14.08     60.40 o 
  -6  12   4       95.77      -26.74     91.05 o 
  -5  12   4      321.28      436.64     91.90 o 
  -4  12   4       30.30        7.92     79.98 o 
  -3  12   4      743.58      670.96     63.11 o 
  -2  12   4      252.29      221.56     58.11 o 
  -1  12   4      103.10      110.85     49.24 o 
   0  12   4      350.23      336.14     51.62 o 
   1  12   4      102.86      108.82     40.20 o 
   2  12   4      254.15      235.76     68.12 o 
   3  12   4      745.35      681.74     57.06 o 
   4  12   4       31.21       59.82     52.59 o 
   5  12   4      324.27      401.36     52.17 o 
   6  12   4       96.88      115.36     69.49 o 
  -5  13   4       16.63       31.32     86.43 o 
  -4  13   4      204.03      268.63     81.58 o 
  -3  13   4      146.38      182.02     76.96 o 
  -2  13   4      497.10      465.34     79.81 o 
  -1  13   4      119.94      145.61     60.01 o 
   0  13   4     1463.13     1410.60     84.54 o 
   1  13   4      120.61      114.91     45.07 o 
   2  13   4      492.65      373.29     47.85 o 
   3  13   4      147.14      159.89     43.52 o 
   4  13   4      203.21      209.99     55.96 o 
   5  13   4       16.37        9.74     61.51 o 
  -4  14   4      207.85      244.43     65.62 o 
  -3  14   4       52.36       38.36     78.15 o 
  -2  14   4      418.23      347.00     77.06 o 
  -1  14   4       80.40       38.26     46.78 o 
   0  14   4       46.59       17.01     36.46 o 
   1  14   4       80.37       94.05     40.52 o 
   2  14   4      417.21      386.77     59.20 o 
   3  14   4       53.21       40.07     45.76 o 
   4  14   4      207.93      181.72     48.46 o 
   5  14   4       12.29       55.47     86.19 o 
  -4  15   4      175.99      170.92     92.84 o 
  -3  15   4        5.82      -26.30     53.96 o 
  -2  15   4      724.86      637.38     65.05 o 
  -1  15   4       16.54       40.75     74.97 o 
   0  15   4     1399.98     1256.15     74.87 o 
   1  15   4       16.56       51.85     36.32 o 
   2  15   4      724.11      722.38     59.68 o 
   3  15   4        5.41       15.92     43.88 o 
   4  15   4      175.82      144.42     62.69 o 
  -2  16   4       51.26       81.57     78.67 o 
  -1  16   4        9.30       20.94     44.63 o 
   0  16   4        0.84       -3.80     46.07 o 
   1  16   4        9.36       31.36     37.14 o 
   2  16   4       51.12       -4.69     57.54 o 
   3  16   4        1.99      -31.87     89.77 o 
   0  17   4      115.24      119.90     53.55 o 
   1   0   5      348.65      308.84     48.38 o 
   2   0   5        1.75       13.45     49.13 o 
   3   0   5        0.04      -11.68     49.02 o 
   4   0   5      880.33      862.07     73.18 o 
   5   0   5      910.43      913.61     61.20 o 
   6   0   5     1193.84     1160.76     60.93 o 
   7   0   5       52.71       72.62     57.59 o 
   8   0   5        0.08       -5.36     69.79 o 
  -8   1   5       66.73       90.15     70.50 o 
  -7   1   5       56.70       81.16     59.24 o 
  -6   1   5      181.70      150.09     57.85 o 
  -5   1   5        2.63        2.69     45.02 o 
  -4   1   5     1990.62     2086.56     99.88 o 
  -2   1   5      638.73      619.97     90.67 o 
  -1   1   5      599.18      560.50     50.63 o 
   0   1   5     5244.64     5110.48     77.61 o 
   1   1   5      597.14      560.99     48.82 o 
   2   1   5      628.33      566.70     59.02 o 
   3   1   5      939.08      940.91     73.64 o 
   4   1   5     1988.72     1958.00     85.28 o 
   5   1   5        2.75       15.52     70.83 o 
   6   1   5      181.35      180.42     53.26 o 
   7   1   5       55.24       55.44     58.03 o 
   8   1   5       67.12       79.20     53.27 o 
  -8   2   5       75.87       87.41     74.55 o 
  -7   2   5       92.31      118.90     64.52 o 
  -6   2   5      668.55      667.79     69.08 o 
  -3   2   5      467.08      486.57     61.32 o 
  -2   2   5     1619.39     1619.03     75.78 o 
  -1   2   5      316.87      320.91     41.19 o 
   0   2   5      175.54      144.74     34.60 o 
   1   2   5      319.10      296.72     33.33 o 
   2   2   5     1621.49     1521.88     73.35 o 
   3   2   5      468.21      500.47     53.79 o 
   4   2   5      636.18      596.32     78.29 o 
   5   2   5       97.41      104.90     48.99 o 
   6   2   5      671.82      654.15     76.92 o 
   7   2   5       91.08       90.22     59.27 o 
   8   2   5       76.87       84.54     63.52 o 
  -8   3   5       73.44       66.97     85.67 o 
  -7   3   5       97.07      200.36     76.20 o 
  -4   3   5       55.17       60.25     47.83 o 
  -3   3   5     1567.49     1664.22     82.15 o 
  -2   3   5     1642.39     1664.68     75.26 o 
  -1   3   5     1373.51     1381.95     57.52 o 
   0   3   5     1359.43     1261.48     48.30 o 
   1   3   5     1374.81     1304.46     52.60 o 
   2   3   5     1626.89     1582.27     71.97 o 
   3   3   5     1562.69     1474.95     61.28 o 
   4   3   5       55.51       74.25     69.12 o 
   5   3   5      124.94      119.35     69.04 o 
   6   3   5       16.14       30.32     65.93 o 
   7   3   5       96.46      110.19     56.11 o 
   8   3   5       73.22       64.77     61.73 o 
  -8   4   5       68.35       52.25     85.71 o 
  -4   4   5      996.29      956.34     85.21 o 
  -3   4   5      143.91      168.65     40.70 o 
  -2   4   5      177.82      176.51     53.81 o 
  -1   4   5      197.01      173.26     54.87 o 
   0   4   5     2734.40     2702.87     73.02 o 
   1   4   5      198.11      177.77     34.78 o 
   2   4   5      181.15      166.07     38.20 o 
   3   4   5      143.47      141.97     42.53 o 
   4   4   5     1003.01     1089.61     76.02 o 
   5   4   5      787.45      808.69     84.42 o 
   6   4   5      386.44      363.25     58.91 o 
   7   4   5      187.44      201.13     82.38 o 
   8   4   5       69.63       80.66     60.85 o 
  -8   5   5       14.76        6.72     63.74 o 
  -5   5   5       91.04       82.77     71.23 o 
  -4   5   5      194.11      185.74     73.51 o 
  -3   5   5     1271.40     1366.30     71.40 o 
  -2   5   5      219.91      241.91     51.91 o 
  -1   5   5      453.85      486.70     58.84 o 
   0   5   5     3637.11     3800.71    102.00 o 
   1   5   5      449.51      446.28     37.13 o 
   2   5   5      219.77      201.38     41.62 o 
   3   5   5     1271.86     1277.98     53.19 o 
   4   5   5      192.42      200.06     47.98 o 
   5   5   5       88.98      114.29     72.66 o 
   6   5   5      171.97      161.53     73.62 o 
   7   5   5        4.06       35.49     85.23 o 
   8   5   5       14.58       37.92     78.11 o 
  -6   6   5       28.96       43.33     50.42 o 
  -5   6   5      676.58      628.45     75.97 o 
  -4   6   5      302.33      299.30     45.87 o 
  -3   6   5      169.63      153.06     49.90 o 
  -2   6   5      765.66      755.39     64.13 o 
  -1   6   5      392.02      384.30     76.52 o 
   0   6   5       16.23       63.74     29.31 o 
   1   6   5      396.93      421.49     37.75 o 
   2   6   5      779.04      782.96     37.74 o 
   3   6   5      170.23      152.31     32.60 o 
   4   6   5      305.34      287.01     49.37 o 
   5   6   5      676.74      655.23     65.29 o 
   6   6   5       30.66       27.22     51.49 o 
   7   6   5      394.23      458.16     97.12 o 
   8   6   5       88.89       69.44     60.21 o 
  -6   7   5       28.62       32.16     52.74 o 
  -5   7   5      149.38      161.97     50.98 o 
  -4   7   5        0.63       18.98     55.02 o 
  -3   7   5      781.35      861.97     73.70 o 
  -2   7   5      782.92      716.08     63.85 o 
  -1   7   5      141.12      119.42     42.36 o 
   0   7   5      829.60      932.38     68.54 o 
   1   7   5      137.79      120.97     31.55 o 
   2   7   5      780.24      791.72     42.77 o 
   3   7   5      785.13      791.54     44.79 o 
   4   7   5        0.66        4.28     43.60 o 
   5   7   5      148.28      147.51     52.88 o 
   6   7   5       28.20       66.93     55.63 o 
   7   7   5       26.07       43.73     83.64 o 
  -7   8   5      232.93      209.09    114.69 o 
  -6   8   5       84.09      112.59     60.70 o 
  -5   8   5      170.81      216.75     56.84 o 
  -4   8   5      330.87      329.00     49.06 o 
  -3   8   5      174.34      224.82     74.62 o 
  -2   8   5       73.08       60.88     68.37 o 
  -1   8   5      366.64      358.06     61.14 o 
   0   8   5      271.99      228.55     51.51 o 
   1   8   5      363.81      349.66     43.59 o 
   2   8   5       75.13       85.84     37.91 o 
   3   8   5      172.86      145.27     33.37 o 
   4   8   5      335.32      344.80     42.10 o 
   5   8   5      172.28      192.52     46.16 o 
   6   8   5       85.19       98.46     54.40 o 
   7   8   5      230.93      212.20     65.63 o 
  -7   9   5       69.89      109.04     67.81 o 
  -6   9   5       97.25       96.00     58.86 o 
  -5   9   5      277.29      319.15     61.11 o 
  -4   9   5      280.04      274.78     73.75 o 
  -3   9   5      438.30      494.21     77.98 o 
  -2   9   5      261.94      305.91     69.02 o 
  -1   9   5      520.53      530.79     68.56 o 
   0   9   5      550.65      586.55     74.85 o 
   1   9   5      521.15      550.35     44.25 o 
   2   9   5      266.58      269.45     31.37 o 
   3   9   5      440.17      434.87     40.99 o 
   4   9   5      278.76      303.71     42.14 o 
   5   9   5      276.37      280.07     51.33 o 
   6   9   5       97.70      123.40     52.50 o 
   7   9   5       69.01       59.17     85.27 o 
  -7  10   5       97.69      123.29     56.68 o 
  -6  10   5      748.37      821.26     77.46 o 
  -5  10   5      269.92      296.46     77.97 o 
  -4  10   5      580.84      642.73     81.89 o 
  -3  10   5      444.00      452.52     72.97 o 
  -2  10   5      434.54      406.07     55.09 o 
  -1  10   5      244.62      271.74     51.56 o 
   0  10   5        8.48       23.28     45.92 o 
   1  10   5      246.59      276.13     53.22 o 
   2  10   5      431.54      414.41     36.91 o 
   3  10   5      447.54      496.78     43.87 o 
   4  10   5      588.17      542.37     42.77 o 
   5  10   5      273.59      270.56     46.86 o 
   6  10   5      746.92      792.57     64.42 o 
   7  10   5       98.07      136.59     78.08 o 
  -6  11   5       12.25       47.23     84.20 o 
  -5  11   5       77.81      132.15     82.85 o 
  -4  11   5      838.32      802.32     62.19 o 
  -3  11   5      348.16      468.47     81.36 o 
  -2  11   5     1371.62     1297.23     72.23 o 
  -1  11   5      378.27      401.04     48.52 o 
   0  11   5     4145.35     4088.91    102.74 o 
   1  11   5      386.52      443.80     59.69 o 
   2  11   5     1376.92     1420.78     58.38 o 
   3  11   5      345.26      311.81     40.15 o 
   4  11   5      839.15      882.48     50.82 o 
   5  11   5       75.61       81.15     47.33 o 
   6  11   5       12.28       31.84     50.97 o 
  -6  12   5      230.55      280.80    100.37 o 
  -5  12   5       36.65       68.60     58.49 o 
  -4  12   5      430.23      473.98     78.29 o 
  -3  12   5      252.41      250.13     75.18 o 
  -2  12   5      322.13      128.12     75.78 o 
  -1  12   5      339.27      350.12     46.11 o 
   0  12   5      110.55      124.92     40.43 o 
   1  12   5      340.21      354.49     33.56 o 
   2  12   5      321.09      365.85     54.35 o 
   3  12   5      254.44      276.83     54.71 o 
   4  12   5      427.34      403.64     42.88 o 
   5  12   5       35.67       56.15     43.41 o 
   6  12   5      229.59      218.85     51.29 o 
  -5  13   5        9.04      104.77     90.13 o 
  -4  13   5       56.82      109.87     77.16 o 
  -3  13   5      102.15       86.67     73.50 o 
  -2  13   5      516.08      465.18     60.11 o 
  -1  13   5       22.65       70.58     46.16 o 
   0  13   5      385.67      423.04     56.64 o 
   1  13   5       22.48       53.32     36.20 o 
   2  13   5      517.95      465.57     48.77 o 
   3  13   5       98.98       54.10     42.20 o 
   4  13   5       56.05       58.53     55.62 o 
   5  13   5        8.44        8.55     57.56 o 
  -4  14   5      229.62      199.58     66.06 o 
  -3  14   5      149.13      197.34     79.59 o 
  -2  14   5      259.88      263.46     57.99 o 
  -1  14   5        6.22       34.35     60.85 o 
   0  14   5      160.76      212.18     49.52 o 
   1  14   5        6.33        0.79     37.45 o 
   2  14   5      263.33      228.30     57.41 o 
   3  14   5      148.23      138.43     69.24 o 
   4  14   5      232.00      180.68     51.68 o 
  -3  15   5       24.26       78.75     56.11 o 
  -2  15   5        5.92       -5.97     54.87 o 
  -1  15   5       66.81      107.08     75.61 o 
   0  15   5        4.41       19.70     48.60 o 
   1  15   5       65.96       69.25     43.09 o 
   2  15   5        5.68       12.23     48.13 o 
   3  15   5       24.30       48.35     60.68 o 
  -2  16   5       80.27       31.67     85.35 o 
  -1  16   5       29.63       44.88     78.31 o 
   0  16   5       98.68      100.10     44.20 o 
   1  16   5       29.55       46.01     41.21 o 
   2  16   5       80.81      100.96     49.43 o 
   0   0   6      287.66      252.55     44.18 o 
   1   0   6      464.14      480.63     45.91 o 
   2   0   6       34.60       40.16     48.00 o 
   3   0   6      303.25      275.63     73.80 o 
   4   0   6      399.19      402.87     56.01 o 
   5   0   6      141.85      141.05     46.19 o 
   6   0   6      400.86      353.88     65.01 o 
   7   0   6        9.45       37.99     60.69 o 
   8   0   6        0.54       31.12     87.38 o 
  -8   1   6      122.48       58.70     62.32 o 
  -7   1   6      274.76      251.61     59.02 o 
  -6   1   6        5.67      -19.10     66.29 o 
  -5   1   6      123.47      118.11     71.31 o 
  -4   1   6      981.57     1024.85     83.06 o 
  -3   1   6      308.04      289.60     55.17 o 
  -2   1   6       78.40       73.03     44.01 o 
  -1   1   6       65.25       61.40     39.71 o 
   0   1   6      420.39      381.45     32.16 o 
   1   1   6       66.56       63.89     29.89 o 
   2   1   6       79.18       83.41     52.44 o 
   3   1   6      308.58      258.86     61.31 o 
   4   1   6      980.39      980.80     71.55 o 
   5   1   6      119.27      103.27     47.32 o 
   6   1   6        5.75       -4.86     43.48 o 
   7   1   6      275.00      273.25     63.40 o 
   8   1   6      122.21      163.83     74.53 o 
  -8   2   6       65.03       68.68     63.23 o 
  -7   2   6      420.14      398.59     75.91 o 
  -6   2   6      442.99      421.11     74.87 o 
  -5   2   6      112.42      126.75     51.73 o 
  -3   2   6       46.97       63.31     48.67 o 
  -2   2   6     2249.32     2294.40     70.86 o 
  -1   2   6      547.04      560.42     45.84 o 
   0   2   6      177.18      165.25     32.23 o 
   1   2   6      532.17      512.46     36.47 o 
   2   2   6     2249.16     2148.78     81.48 o 
   3   2   6       50.41       27.50     43.22 o 
   4   2   6      570.91      622.03     61.77 o 
   5   2   6      111.55      105.62     51.45 o 
   6   2   6      436.30      399.29     74.32 o 
   7   2   6      419.55      438.36     65.99 o 
   8   2   6       65.21       43.93     70.83 o 
  -8   3   6       97.66      149.82     64.03 o 
  -7   3   6      258.61      197.20     81.98 o 
  -6   3   6      164.89      150.91     51.06 o 
  -4   3   6      746.44      797.36     79.17 o 
  -3   3   6     2558.04     2689.25     77.28 o 
  -2   3   6      432.32      439.36     58.07 o 
  -1   3   6     6684.89     6703.95     98.58 o 
   0   3   6      767.81      741.56     43.98 o 
   1   3   6     6686.58     6730.37    105.95 o 
   2   3   6      429.25      422.45     42.82 o 
   3   3   6     2540.36     2574.52     92.85 o 
   4   3   6      745.32      765.86     51.69 o 
   5   3   6      662.40      598.04     63.03 o 
   6   3   6      163.93      122.69     51.93 o 
   7   3   6      256.78      299.08     83.26 o 
   8   3   6       97.86      128.56     55.28 o 
  -8   4   6       32.51       49.70     88.50 o 
  -7   4   6      239.43      204.64     80.99 o 
  -4   4   6      218.89      226.62     72.28 o 
  -3   4   6     1912.91     2019.50     71.17 o 
  -2   4   6     1218.39     1270.69     65.52 o 
  -1   4   6     1699.94     1754.23     70.44 o 
   0   4   6      362.91      415.85     37.00 o 
   1   4   6     1700.11     1781.17     50.41 o 
   2   4   6     1228.69     1241.24     55.77 o 
   3   4   6     1914.76     1893.52     65.30 o 
   4   4   6      214.77      290.22     54.55 o 
   5   4   6      675.55      708.53     82.38 o 
   6   4   6       22.54       77.43     73.65 o 
   7   4   6      238.76      237.91     84.25 o 
   8   4   6       31.94       44.00     61.78 o 
  -8   5   6      104.86      151.29     62.67 o 
  -5   5   6      521.88      526.01     58.88 o 
  -4   5   6      138.87      151.89     49.75 o 
  -3   5   6     3121.01     3179.90     82.33 o 
  -2   5   6      372.30      375.36     52.44 o 
  -1   5   6    12252.28    13400.99    429.99 o 
   0   5   6     1862.85     1954.36     62.61 o 
   1   5   6    12258.87    13153.42    338.10 o 
   2   5   6      374.95      369.26     43.16 o 
   3   5   6     3122.66     3062.73     76.16 o 
   4   5   6      141.14      149.88     44.95 o 
   5   5   6      524.30      572.94     79.50 o 
   6   5   6      259.33      292.48     77.25 o 
   7   5   6      297.09      282.97     93.45 o 
   8   5   6      105.40       97.93     88.54 o 
  -5   6   6      543.55      500.40     99.92 o 
  -4   6   6      839.23      892.70     62.62 o 
  -3   6   6     1511.16     1602.66     88.21 o 
  -2   6   6      357.33      374.08     58.96 o 
  -1   6   6      410.34      395.85     52.97 o 
   0   6   6       93.94      117.93     29.32 o 
   1   6   6      406.27      393.60     43.24 o 
   2   6   6      359.90      341.41     35.63 o 
   3   6   6     1507.32     1535.83     50.25 o 
   4   6   6      844.79      828.13     53.99 o 
   5   6   6      539.81      525.75     45.08 o 
   6   6   6       92.97       59.33     71.83 o 
   7   6   6      526.62      488.62     95.22 o 
   8   6   6       20.83       55.23     95.46 o 
  -7   7   6      130.50      146.60     89.26 o 
  -6   7   6      406.65      477.21     50.72 o 
  -5   7   6      689.25      726.91     81.44 o 
  -4   7   6       12.61        3.49     40.44 o 
  -3   7   6     2166.72     2180.92     70.53 o 
  -2   7   6       34.47       48.07     47.59 o 
  -1   7   6     3170.20     3252.97     86.29 o 
   0   7   6      252.85      316.89     40.87 o 
   1   7   6     3173.88     3166.56     67.79 o 
   2   7   6       35.10       52.45     47.41 o 
   3   7   6     2168.66     2137.95     52.33 o 
   4   7   6       12.64       28.85     32.46 o 
   5   7   6      692.64      667.72     46.32 o 
   6   7   6      407.25      439.75     84.34 o 
   7   7   6      131.66      117.27     63.75 o 
  -7   8   6      226.97      183.30     90.26 o 
  -6   8   6      167.22      169.30     54.12 o 
  -5   8   6      339.03      347.36     54.19 o 
  -4   8   6      223.43      224.65     43.45 o 
  -3   8   6      501.15      439.11     59.68 o 
  -2   8   6      391.10      409.66     71.65 o 
  -1   8   6     1207.14     1267.56     94.47 o 
   0   8   6      519.07      545.58     47.32 o 
   1   8   6     1214.97     1214.54     43.53 o 
   2   8   6      390.73      431.48     40.48 o 
   3   8   6      501.92      489.68     38.32 o 
   4   8   6      221.74      238.35     36.17 o 
   5   8   6      338.84      338.75     38.32 o 
   6   8   6      169.38      157.70     49.72 o 
   7   8   6      227.76      234.18     65.16 o 
  -7   9   6      106.96       99.20     50.45 o 
  -6   9   6       68.46       57.95     58.46 o 
  -5   9   6      503.40      531.83     49.71 o 
  -4   9   6      367.27      359.58     76.98 o 
  -3   9   6     1175.00     1155.25     68.08 o 
  -2   9   6      103.45      218.95     67.65 o 
  -1   9   6      755.74      786.01     72.30 o 
   0   9   6       29.44       42.91     38.13 o 
   1   9   6      757.37      812.30     42.58 o 
   2   9   6      102.45      150.32     35.16 o 
   3   9   6     1187.92     1177.65     50.76 o 
   4   9   6      367.74      408.38     41.99 o 
   5   9   6      506.43      548.56     43.94 o 
   6   9   6       67.15       74.17     41.95 o 
   7   9   6      108.87      121.94     50.58 o 
  -6  10   6      129.92      210.35     86.87 o 
  -5  10   6      362.27      341.86     82.67 o 
  -4  10   6      108.32      166.86     72.74 o 
  -3  10   6      413.26      400.80     61.82 o 
  -2  10   6      697.38      737.45     76.57 o 
  -1  10   6      103.21      107.90     39.28 o 
   0  10   6       15.79        9.24     46.99 o 
   1  10   6       96.09      121.63     51.41 o 
   2  10   6      694.11      682.55     45.74 o 
   3  10   6      409.00      428.30     48.83 o 
   4  10   6      104.67      107.38     31.89 o 
   5  10   6      360.02      324.33     41.11 o 
   6  10   6      131.80      119.21     42.11 o 
  -6  11   6       39.22      110.06     85.55 o 
  -5  11   6      173.80      146.49     60.45 o 
  -4  11   6        1.20      -15.64     73.93 o 
  -3  11   6      260.41      260.60     79.72 o 
  -2  11   6      396.81      496.96     81.92 o 
  -1  11   6     1215.08     1228.06    117.53 o 
   0  11   6      653.76      699.78     54.90 o 
   1  11   6     1220.39     1232.86     98.17 o 
   2  11   6      396.71      382.53     39.03 o 
   3  11   6      266.79      273.26     38.53 o 
   4  11   6        1.16       19.34     36.58 o 
   5  11   6      179.34      138.75     42.28 o 
   6  11   6       39.69       35.84     38.98 o 
  -5  12   6      125.49      157.19     83.53 o 
  -4  12   6       36.78       77.83     76.36 o 
  -3  12   6       74.30       30.64     73.66 o 
  -2  12   6       92.80       94.19     51.89 o 
  -1  12   6      246.00      302.41     61.31 o 
   0  12   6      264.73      246.07     41.80 o 
   1  12   6      236.15      235.63     45.90 o 
   2  12   6       90.78       63.34     52.35 o 
   3  12   6       73.78       51.85     37.13 o 
   4  12   6       36.21       56.25     44.13 o 
   5  12   6      125.61      105.93     41.23 o 
  -5  13   6      121.42      106.81     87.94 o 
  -4  13   6      116.03       87.82     76.36 o 
  -3  13   6       38.46       75.64     73.46 o 
  -2  13   6       71.58       72.10     73.66 o 
  -1  13   6        4.74        7.02     56.82 o 
   0  13   6       19.00       25.08     51.87 o 
   1  13   6        4.03       -4.84     37.93 o 
   2  13   6       71.50       88.51     43.34 o 
   3  13   6       40.59       74.72     55.71 o 
   4  13   6      116.74       81.40     56.73 o 
   5  13   6      124.96      131.72     54.10 o 
  -4  14   6      103.83      119.70     85.32 o 
  -3  14   6       91.21      124.99     79.55 o 
  -2  14   6       56.96       66.29     76.12 o 
  -1  14   6      223.92      162.61     76.33 o 
   0  14   6       26.78       19.95     58.90 o 
   1  14   6      226.51      240.25     44.35 o 
   2  14   6       58.11       48.42     55.73 o 
   3  14   6       91.07      102.41     58.30 o 
   4  14   6      104.34       89.91     50.10 o 
  -3  15   6      118.89       96.94     56.35 o 
  -2  15   6       39.05       91.52     79.94 o 
  -1  15   6      401.13      475.43     64.00 o 
   0  15   6      125.48      160.06     53.43 o 
   1  15   6      401.07      441.65     47.34 o 
   2  15   6       39.36       40.39     56.71 o 
   3  15   6      118.61       92.11     56.89 o 
  -2  16   6       47.28       41.38     82.01 o 
  -1  16   6        2.86       64.34     81.01 o 
   0  16   6        2.32       16.40     33.93 o 
   1  16   6        2.75       17.32     38.99 o 
   2  16   6       47.30       73.55     51.92 o 
   1   0   7      500.25      487.39     38.47 o 
   2   0   7      668.78      691.70     47.82 o 
   3   0   7      516.76      481.40     58.65 o 
   4   0   7       33.51       42.18     46.60 o 
   5   0   7       10.08       -5.37     50.02 o 
   6   0   7       28.41        0.84     71.39 o 
   7   0   7      344.58      314.75     78.09 o 
   8   0   7        3.47      -21.33     86.90 o 
  -8   1   7      381.01      347.26     93.77 o 
  -7   1   7       47.65       52.41     57.62 o 
  -6   1   7       57.04       60.92     68.20 o 
  -5   1   7      301.60      354.56     73.51 o 
  -4   1   7      554.46      575.93     59.40 o 
  -3   1   7      499.56      562.93     78.76 o 
  -2   1   7       88.55      104.17     36.81 o 
  -1   1   7     1414.64     1442.03     49.71 o 
   0   1   7       69.04       80.02     25.05 o 
   1   1   7     1399.63     1429.44     41.67 o 
   2   1   7       85.33       93.39     48.58 o 
   3   1   7      495.94      477.10     62.89 o 
   4   1   7      552.66      481.48     65.19 o 
   5   1   7      304.02      317.56     60.21 o 
   6   1   7       56.69       87.21     53.14 o 
   7   1   7       47.03       68.32     48.41 o 
   8   1   7      378.78      342.61     68.74 o 
  -8   2   7       26.60       43.25     85.03 o 
  -7   2   7      220.17      282.44     79.51 o 
  -6   2   7      151.22      137.14     56.99 o 
  -5   2   7      434.33      491.10     78.54 o 
  -3   2   7     1529.22     1691.81     79.70 o 
  -2   2   7     2727.56     2894.42    125.83 o 
  -1   2   7    14604.48    15631.79    604.36 o 
   0   2   7     2678.45     2848.75     52.03 o 
   1   2   7    14605.20    15226.52    347.30 o 
   2   2   7     2716.40     2724.21     81.71 o 
   3   2   7     1536.94     1510.07     73.34 o 
   4   2   7      133.30      152.38     54.60 o 
   5   2   7      435.70      438.70     52.07 o 
   6   2   7      151.27      127.15     57.88 o 
   7   2   7      220.26      219.65     60.76 o 
   8   2   7       25.67       42.45     65.14 o 
  -8   3   7       54.85       55.27     61.88 o 
  -7   3   7      499.85      464.97     85.78 o 
  -6   3   7      172.46      238.50     77.24 o 
  -3   3   7     1713.04     1691.07     60.88 o 
  -2   3   7     1002.83     1022.66     55.51 o 
  -1   3   7     3958.69     4123.64     90.90 o 
   0   3   7      214.41      225.11     36.60 o 
   1   3   7     3953.82     4155.32    128.69 o 
   2   3   7      998.70      975.70     52.60 o 
   3   3   7     1714.19     1642.24     71.61 o 
   4   3   7      160.29      137.41     41.03 o 
   5   3   7     1075.25      900.16    131.62 o 
   6   3   7      171.16      203.57     55.53 o 
   7   3   7      502.31      455.86     72.66 o 
   8   3   7       53.60       62.64     60.77 o 
  -8   4   7       33.86       65.06     86.55 o 
  -7   4   7       56.66       52.13     56.90 o 
  -4   4   7      167.86      169.96     62.30 o 
  -3   4   7     2564.50     2634.24     75.22 o 
  -2   4   7        8.20       16.05     40.05 o 
  -1   4   7     9551.54     9857.73    131.59 o 
   0   4   7     2092.43     2134.95     50.85 o 
   1   4   7     9551.99    10073.38    201.28 o 
   2   4   7        8.80        4.71     38.04 o 
   3   4   7     2570.94     2479.68     68.42 o 
   4   4   7      167.80      157.00     41.58 o 
   5   4   7     1079.90     1088.83     69.63 o 
   6   4   7       71.72       85.14     51.54 o 
   7   4   7       56.98       36.57     47.91 o 
   8   4   7       34.46       26.98     49.85 o 
  -8   5   7        7.06       29.21     85.59 o 
  -5   5   7     1419.53     1504.09     58.06 o 
  -4   5   7      291.16      293.84     44.37 o 
  -3   5   7      617.57      661.41     54.18 o 
  -2   5   7     1528.49     1716.78     62.34 o 
  -1   5   7      381.00      418.40     43.49 o 
   0   5   7       28.03       35.10     25.15 o 
   1   5   7      376.53      405.48     35.73 o 
   2   5   7     1539.55     1627.96     69.03 o 
   3   5   7      614.56      576.37     37.77 o 
   4   5   7      296.31      258.77     41.43 o 
   5   5   7     1417.78     1435.25     71.56 o 
   6   5   7       35.47       40.02     43.74 o 
   7   5   7      656.70      645.93     69.47 o 
   8   5   7        7.18       28.73     69.96 o 
  -7   6   7       48.45       39.39     56.03 o 
  -6   6   7       80.88       37.21     80.02 o 
  -5   6   7      644.44      671.52     50.89 o 
  -4   6   7      147.22      163.59     43.30 o 
  -3   6   7     3623.04     4018.93    274.64 o 
  -2   6   7      126.46      122.33     50.74 o 
  -1   6   7     6802.70     7031.26    201.42 o 
   0   6   7     1263.77     1254.10     40.35 o 
   1   6   7     6801.61     6925.26    199.68 o 
   2   6   7      129.66      114.37     30.61 o 
   3   6   7     3629.60     3599.30    120.26 o 
   4   6   7      146.67      179.33     41.24 o 
   5   6   7      642.46      644.24     50.82 o 
   6   6   7       81.74       98.99     55.01 o 
   7   6   7       48.58       64.58     60.27 o 
  -7   7   7      262.20      274.88     86.56 o 
  -6   7   7      340.29      338.68     50.01 o 
  -5   7   7     1208.77     1245.22     82.99 o 
  -4   7   7      416.02      497.83     55.16 o 
  -3   7   7     1304.90     1356.14     68.39 o 
  -2   7   7      412.78      413.77     55.69 o 
  -1   7   7      539.91      566.99     54.56 o 
   0   7   7       43.32       41.94     32.66 o 
   1   7   7      542.54      550.52     38.83 o 
   2   7   7      410.78      380.67     52.43 o 
   3   7   7     1307.18     1343.97     50.17 o 
   4   7   7      417.17      442.92     38.41 o 
   5   7   7     1211.62     1156.84     75.86 o 
   6   7   7      340.15      452.97     61.99 o 
   7   7   7      261.94      285.42     54.23 o 
  -7   8   7      132.61       89.85     89.38 o 
  -6   8   7       30.10       26.91     46.54 o 
  -5   8   7      567.70      624.22     50.87 o 
  -4   8   7      214.92      246.80     55.72 o 
  -3   8   7     1542.05     1673.92     89.46 o 
  -2   8   7     1026.50      968.87     64.81 o 
  -1   8   7     6325.57     6493.49    469.16 o 
   0   8   7     1215.08     1225.64     57.97 o 
   1   8   7     6321.55     6240.69     81.71 o 
   2   8   7     1026.38     1085.61     60.12 o 
   3   8   7     1534.29     1449.55     65.61 o 
   4   8   7      215.64      197.98     40.67 o 
   5   8   7      566.66      544.82     43.49 o 
   6   8   7       29.70       22.47     39.92 o 
   7   8   7      131.50      125.20     62.19 o 
  -7   9   7      358.72      333.84     75.55 o 
  -6   9   7      127.49      144.21     59.46 o 
  -5   9   7      371.62      387.43     54.84 o 
  -4   9   7      993.83     1075.58     88.29 o 
  -3   9   7      833.91      832.50     62.56 o 
  -2   9   7      249.40      248.27     50.03 o 
  -1   9   7      533.13      539.85     46.28 o 
   0   9   7       16.55       12.08     47.42 o 
   1   9   7      539.78      560.27     40.55 o 
   2   9   7      254.63      258.90     50.01 o 
   3   9   7      834.04      834.15     42.84 o 
   4   9   7      997.67      958.54     43.48 o 
   5   9   7      371.56      381.10     42.04 o 
   6   9   7      128.68      158.75     43.37 o 
   7   9   7      357.48      337.13     55.27 o 
  -6  10   7       90.78       32.31     85.71 o 
  -5  10   7      461.24      394.82     84.62 o 
  -4  10   7      483.74      589.57     80.09 o 
  -3  10   7      514.21      465.60     82.24 o 
  -2  10   7      635.68      620.06     80.26 o 
  -1  10   7     1117.99     1137.57    117.85 o 
   0  10   7      299.94      272.46     42.04 o 
   1  10   7     1111.96     1169.73     50.29 o 
   2  10   7      638.77      593.35     54.81 o 
   3  10   7      509.36      552.83     42.15 o 
   4  10   7      482.86      436.25     49.44 o 
   5  10   7      457.48      450.98     45.57 o 
   6  10   7       90.48      109.24     42.25 o 
  -6  11   7      108.92      102.39     84.12 o 
  -5  11   7      107.05      176.36     81.10 o 
  -4  11   7       17.27       -3.78     73.10 o 
  -3  11   7      145.57      125.99     54.96 o 
  -2  11   7      306.27      281.23     79.24 o 
  -1  11   7       66.97      115.63     40.61 o 
   0  11   7       22.18       27.36     49.11 o 
   1  11   7       64.07       69.51     42.47 o 
   2  11   7      308.83      287.48     38.90 o 
   3  11   7      146.80      138.48     33.64 o 
   4  11   7       16.06       -5.13     38.01 o 
   5  11   7      107.12       93.79     44.52 o 
   6  11   7      106.99      115.45     48.71 o 
  -5  12   7       19.00       26.14     61.91 o 
  -4  12   7      118.74       64.03     54.24 o 
  -3  12   7      134.30      185.60     73.90 o 
  -2  12   7      241.36      264.62     76.93 o 
  -1  12   7      162.54      193.66     53.03 o 
   0  12   7        4.15      -13.28     41.43 o 
   1  12   7      166.19      174.48     53.91 o 
   2  12   7      239.12      217.45     39.94 o 
   3  12   7      131.10      173.35     42.98 o 
   4  12   7      118.01      110.69     37.37 o 
   5  12   7       19.63        8.62     41.07 o 
  -5  13   7       53.87       26.06     76.76 o 
  -4  13   7       80.46       54.99     54.32 o 
  -3  13   7       12.92       -3.86     51.49 o 
  -2  13   7       11.42       49.30     50.85 o 
  -1  13   7       43.41       58.99     59.25 o 
   0  13   7        2.92        1.67     38.25 o 
   1  13   7       42.00       76.71     52.54 o 
   2  13   7       11.52       19.51     43.27 o 
   3  13   7       13.62       23.52     54.25 o 
   4  13   7       77.89       93.84     40.45 o 
   5  13   7       53.77       21.28     41.41 o 
  -4  14   7       10.90       53.24     85.07 o 
  -3  14   7       90.01       86.15     79.07 o 
  -2  14   7        4.38       38.92     73.41 o 
  -1  14   7       66.85       58.65     76.96 o 
   0  14   7       20.92       30.67     43.44 o 
   1  14   7       66.64       79.64     40.34 o 
   2  14   7        4.64       37.91     48.16 o 
   3  14   7       91.08      143.44     58.04 o 
   4  14   7       11.23       11.46     49.90 o 
  -3  15   7      119.26      119.50     59.01 o 
  -2  15   7       43.29       -8.20     74.29 o 
  -1  15   7        9.75      -56.66     75.92 o 
   0  15   7        6.06       36.37     41.71 o 
   1  15   7       10.26       49.28     43.05 o 
   2  15   7       43.55       12.75     57.47 o 
   3  15   7      119.56      127.51     57.87 o 
  -1  16   7      505.24      392.91     89.24 o 
   0  16   7       99.00      103.67     44.40 o 
   1  16   7      504.23      496.74     45.54 o 
   0   0   8     8486.29     8485.63    369.76 o 
   1   0   8     1181.35     1144.45     49.35 o 
   2   0   8     4394.48     4524.42    180.42 o 
   3   0   8      209.20      212.58     69.85 o 
   4   0   8      672.23      707.64     75.70 o 
   5   0   8       68.59       60.41     50.18 o 
   6   0   8      286.32      303.00     77.21 o 
   7   0   8        0.56       24.67     54.27 o 
   8   0   8      130.47       67.37     63.55 o 
  -8   1   8      101.87      122.52     62.44 o 
  -7   1   8      107.83      132.63     79.63 o 
  -6   1   8      713.67      761.89     85.52 o 
  -5   1   8      479.43      546.73     57.84 o 
  -4   1   8      589.37      607.23     73.14 o 
  -3   1   8     1113.55     1093.07     49.39 o 
  -2   1   8     1174.70     1206.99     53.39 o 
  -1   1   8      482.84      473.14     44.18 o 
   0   1   8       19.68       31.49     27.04 o 
   1   1   8      485.57      459.82     31.40 o 
   2   1   8     1160.99     1110.77     49.43 o 
   3   1   8     1124.57     1112.80     61.65 o 
   4   1   8      583.65      579.41     66.09 o 
   5   1   8      482.17      428.18     72.65 o 
   6   1   8      705.77      670.59     63.15 o 
   7   1   8      110.28      106.77     79.63 o 
   8   1   8      103.57      140.27     63.35 o 
  -8   2   8      180.82      165.39     91.89 o 
  -7   2   8      203.23      159.86     80.31 o 
  -6   2   8       85.36      116.40     77.08 o 
  -5   2   8       26.32       26.26     44.21 o 
  -4   2   8       60.88       48.91     64.86 o 
  -3   2   8      317.36      329.00     55.65 o 
  -2   2   8      519.24      456.45     43.86 o 
  -1   2   8     1046.17     1093.32     72.28 o 
   0   2   8        4.34       24.69     26.79 o 
   1   2   8     1063.31     1056.38     36.49 o 
   2   2   8      515.90      465.50     35.22 o 
   3   2   8      313.77      316.76     46.32 o 
   4   2   8       62.16       66.51     41.81 o 
   5   2   8       26.37       42.01     55.90 o 
   6   2   8       86.50      108.74     54.55 o 
   7   2   8      203.17      228.44     65.96 o 
   8   2   8      181.27      195.75     92.68 o 
  -8   3   8       20.51       47.47     62.71 o 
  -7   3   8      301.09      299.25     66.54 o 
  -6   3   8      220.48      258.61     56.07 o 
  -4   3   8      186.98      191.43     71.24 o 
  -3   3   8     1596.10     1560.49     64.39 o 
  -2   3   8       18.52       20.09     33.09 o 
  -1   3   8      534.26      627.00     56.88 o 
   0   3   8       73.72       96.15     28.74 o 
   1   3   8      536.62      546.80     33.28 o 
   2   3   8       17.02       21.65     33.74 o 
   3   3   8     1600.98     1576.39     70.18 o 
   4   3   8      185.09      169.14     43.01 o 
   5   3   8      631.69      591.83     51.48 o 
   6   3   8      218.71      240.89     62.95 o 
   7   3   8      301.66      307.59     61.12 o 
   8   3   8       20.94       15.42     67.50 o 
  -8   4   8        1.01       51.69     86.82 o 
  -7   4   8       16.30      -16.23     77.39 o 
  -5   4   8       37.18       38.24     66.57 o 
  -4   4   8      173.03      158.75     50.67 o 
  -3   4   8      289.01      317.72     43.19 o 
  -2   4   8        8.32       23.22     45.64 o 
  -1   4   8      659.98      695.26     56.71 o 
   0   4   8     1013.72     1045.10     42.21 o 
   1   4   8      659.39      721.59     32.25 o 
   2   4   8        9.55       21.60     29.13 o 
   3   4   8      286.90      248.88     33.75 o 
   4   4   8      172.92      171.42     52.37 o 
   5   4   8       36.39       50.19     43.09 o 
   6   4   8        7.20       27.97     51.76 o 
   7   4   8       16.53       58.11     58.78 o 
   8   4   8        1.07       -6.64     61.15 o 
  -7   5   8      490.78      374.20     62.77 o 
  -6   5   8       52.84       85.04     73.93 o 
  -5   5   8      218.91      220.63     37.48 o 
  -4   5   8        2.91       15.34     46.40 o 
  -3   5   8      179.59      168.64     47.45 o 
  -2   5   8      738.11      806.26     49.02 o 
  -1   5   8      146.79      140.53     38.12 o 
   0   5   8        1.08       18.19     32.03 o 
   1   5   8      146.36      161.55     30.21 o 
   2   5   8      740.71      722.62     41.11 o 
   3   5   8      176.26      173.29     33.02 o 
   4   5   8        2.53       32.70     50.21 o 
   5   5   8      221.22      251.22     57.53 o 
   6   5   8       54.40       42.80     51.86 o 
   7   5   8      488.16      506.33     68.73 o 
  -7   6   8       31.23       30.40     73.18 o 
  -6   6   8       79.92       70.23     76.60 o 
  -5   6   8      219.86      265.96     52.91 o 
  -4   6   8      269.56      265.50     53.30 o 
  -3   6   8      263.97      285.18     45.63 o 
  -2   6   8       40.33       52.76     47.79 o 
  -1   6   8      186.81      198.72     30.38 o 
   0   6   8       86.23       93.53     26.54 o 
   1   6   8      184.44      214.60     29.07 o 
   2   6   8       41.31       37.12     33.39 o 
   3   6   8      264.91      251.22     31.36 o 
   4   6   8      270.14      257.21     40.35 o 
   5   6   8      219.86      212.07     54.25 o 
   6   6   8       80.28       91.23     47.27 o 
   7   6   8       31.42       20.19     59.07 o 
  -7   7   8      273.37      334.18     89.66 o 
  -6   7   8       54.40       77.28     55.66 o 
  -5   7   8      752.61      817.22     52.94 o 
  -4   7   8      170.30      201.93     51.92 o 
  -3   7   8      335.17      341.83     72.76 o 
  -2   7   8      569.46      638.11     74.53 o 
  -1   7   8       46.43       73.15     45.58 o 
   0   7   8      349.96      352.37     30.09 o 
   1   7   8       46.18       50.30     27.02 o 
   2   7   8      564.90      497.27     54.49 o 
   3   7   8      332.99      376.77     35.58 o 
   4   7   8      168.66      223.00     40.91 o 
   5   7   8      749.60      754.70     43.15 o 
   6   7   8       52.39       82.41     55.80 o 
   7   7   8      273.01      303.27     54.99 o 
  -7   8   8      178.89      161.93     92.25 o 
  -6   8   8       62.61       34.96     45.41 o 
  -5   8   8       61.48       69.16     57.49 o 
  -4   8   8      124.18      125.52     51.86 o 
  -3   8   8       70.72       49.98     64.70 o 
  -2   8   8     1640.09     1694.93     73.38 o 
  -1   8   8      299.28      348.16     51.36 o 
   0   8   8     1295.99     1385.62     41.80 o 
   1   8   8      297.00      300.31     34.23 o 
   2   8   8     1646.22     1559.61     64.07 o 
   3   8   8       67.95       87.65     29.48 o 
   4   8   8      124.84      132.10     41.06 o 
   5   8   8       62.32       63.04     39.63 o 
   6   8   8       62.84       61.98     39.48 o 
   7   8   8      178.99      196.09     53.82 o 
  -6   9   8       39.55       75.27     58.73 o 
  -5   9   8      622.85      753.52     72.53 o 
  -4   9   8      835.48      716.25     65.10 o 
  -3   9   8     1466.49     1554.47     93.07 o 
  -2   9   8      234.60      189.60     50.70 o 
  -1   9   8      292.61      297.38     51.35 o 
   0   9   8      673.59      673.84     37.43 o 
   1   9   8      290.77      301.08     36.56 o 
   2   9   8      235.17      259.11     43.58 o 
   3   9   8     1457.94     1426.09     54.03 o 
   4   9   8      830.14      845.41     47.37 o 
   5   9   8      615.24      597.91     41.12 o 
   6   9   8       39.28       62.51     48.03 o 
  -6  10   8      116.68      181.66     87.15 o 
  -5  10   8       73.21      106.84     77.60 o 
  -4  10   8      158.14      148.60     55.24 o 
  -3  10   8      137.88       57.46     75.65 o 
  -2  10   8     2037.99     2098.56     76.82 o 
  -1  10   8       90.78       96.00     41.00 o 
   0  10   8      524.00      611.03     46.15 o 
   1  10   8       86.45       71.10     31.09 o 
   2  10   8     2040.55     2104.83     88.68 o 
   3  10   8      136.29      139.94     43.56 o 
   4  10   8      160.17      174.22     38.61 o 
   5  10   8       73.94       79.23     49.74 o 
   6  10   8      117.85       92.89     47.26 o 
  -6  11   8      190.41      193.29     93.08 o 
  -5  11   8       37.35       58.41     56.78 o 
  -4  11   8      764.62      746.55     84.64 o 
  -3  11   8       61.17       51.93     51.85 o 
  -2  11   8      195.71      175.03     54.52 o 
  -1  11   8       82.70       77.33     41.15 o 
   0  11   8       28.59       63.42     40.55 o 
   1  11   8       82.54       94.79     36.12 o 
   2  11   8      189.95      201.73     38.41 o 
   3  11   8       61.30       53.47     41.61 o 
   4  11   8      758.01      735.62     42.63 o 
   5  11   8       35.79       29.91     41.13 o 
   6  11   8      190.95      176.31     50.37 o 
  -5  12   8       48.15       29.17     76.96 o 
  -4  12   8      607.62      656.32     65.29 o 
  -3  12   8       99.16       68.44     51.49 o 
  -2  12   8      597.87      583.25     61.03 o 
  -1  12   8       96.35      149.91     53.83 o 
   0  12   8      375.27      395.52     41.01 o 
   1  12   8       99.90      144.79     42.86 o 
   2  12   8      595.57      563.64     42.69 o 
   3  12   8       96.53      114.67     35.54 o 
   4  12   8      612.94      554.92     51.59 o 
   5  12   8       48.49       62.77     45.45 o 
  -4  13   8      270.81      173.44     61.17 o 
  -3  13   8       44.16       65.22     52.37 o 
  -2  13   8      266.78      322.05     78.40 o 
  -1  13   8       38.46       56.54     47.67 o 
   0  13   8       37.13       35.97     37.04 o 
   1  13   8       38.51       55.91     38.77 o 
   2  13   8      262.26      299.05     72.15 o 
   3  13   8       45.32       44.97     38.63 o 
   4  13   8      268.15      219.05     48.83 o 
  -4  14   8       65.40       83.84     58.93 o 
  -3  14   8       45.84       59.13     76.68 o 
  -2  14   8      105.22      172.86     57.78 o 
  -1  14   8       35.68       63.07     84.32 o 
   0  14   8      271.86      258.99     43.02 o 
   1  14   8       35.00       28.05     39.11 o 
   2  14   8      105.94      163.68     58.14 o 
   3  14   8       46.54       78.19     58.21 o 
   4  14   8       65.51       99.14     61.08 o 
  -2  15   8        6.12       57.58     85.75 o 
  -1  15   8        0.29        9.79     59.84 o 
   0  15   8        1.92       15.25     46.55 o 
   1  15   8        0.32       15.52     38.49 o 
   2  15   8        6.35       53.92     46.54 o 
   0  16   8       10.52        7.29     51.01 o 
   1   0   9      703.55      679.66     33.71 o 
   2   0   9        6.05       10.34     41.23 o 
   3   0   9        1.61       14.59     37.48 o 
   4   0   9      271.73      352.80     68.82 o 
   5   0   9      315.78      306.28     55.40 o 
   6   0   9        0.02       19.14     49.82 o 
   7   0   9        5.60       -7.08     81.61 o 
   8   0   9        1.70       57.78     90.20 o 
  -8   1   9      105.66       28.09     65.70 o 
  -7   1   9      463.35      458.46     81.64 o 
  -6   1   9       27.47        3.14     71.82 o 
  -5   1   9      195.09      242.57     69.13 o 
  -4   1   9      386.38      318.81     68.51 o 
  -3   1   9      323.58      319.37     42.09 o 
  -2   1   9      534.68      523.28     37.88 o 
  -1   1   9      424.03      439.57     30.42 o 
   0   1   9      107.81       97.24     24.76 o 
   1   1   9      426.20      420.43     26.93 o 
   2   1   9      543.18      539.41     35.15 o 
   3   1   9      327.53      309.72     57.13 o 
   4   1   9      390.21      339.94     48.58 o 
   5   1   9      196.00      135.71     50.42 o 
   6   1   9       28.46       53.32     71.39 o 
   7   1   9      468.92      628.27     88.13 o 
   8   1   9      104.69      100.56     99.64 o 
  -8   2   9       94.18       45.05     84.56 o 
  -7   2   9        7.21      -11.82     76.56 o 
  -6   2   9       37.64       41.50     72.14 o 
  -5   2   9      434.03      472.22     74.76 o 
  -4   2   9      309.18      323.94     43.33 o 
  -3   2   9      684.65      766.43     78.67 o 
  -2   2   9     1210.90     1260.00     41.99 o 
  -1   2   9      206.50      226.51     27.53 o 
   0   2   9     5871.29     6204.62    145.96 o 
   1   2   9      206.18      225.82     25.93 o 
   2   2   9     1210.18     1213.86     39.83 o 
   3   2   9      695.45      756.72     59.35 o 
   4   2   9      307.13      317.18     57.68 o 
   5   2   9      437.00      396.47     51.63 o 
   6   2   9       38.75       74.77     50.02 o 
   7   2   9        7.56        1.67     55.19 o 
   8   2   9       93.01       94.35     94.19 o 
  -8   3   9       68.74       53.72     63.07 o 
  -7   3   9       91.99      118.86     55.55 o 
  -6   3   9      145.99      185.56     74.10 o 
  -5   3   9      108.84      161.85     39.57 o 
  -4   3   9      685.40      718.23     82.34 o 
  -3   3   9      615.30      726.30     55.13 o 
  -2   3   9      787.19      861.72     52.21 o 
  -1   3   9      321.32      346.83     34.21 o 
   0   3   9      184.72      159.45     34.50 o 
   1   3   9      322.29      326.76     28.30 o 
   2   3   9      791.16      778.14     35.12 o 
   3   3   9      615.37      628.90     42.86 o 
   4   3   9      688.18      598.87     70.48 o 
   5   3   9      112.02      144.79     45.86 o 
   6   3   9      146.10      142.60     46.77 o 
   7   3   9       94.61      106.38     60.36 o 
   8   3   9       67.69       60.84     91.20 o 
  -7   4   9       87.43      171.43     78.83 o 
  -6   4   9       21.11       21.39     42.30 o 
  -5   4   9      120.67      124.00     72.98 o 
  -4   4   9      127.72       86.27     38.40 o 
  -3   4   9      122.09       93.95     38.97 o 
  -2   4   9      730.85      778.12     41.07 o 
  -1   4   9       76.42       74.47     38.33 o 
   0   4   9      361.66      349.04     30.90 o 
   1   4   9       75.89       58.39     22.72 o 
   2   4   9      726.65      759.37     41.30 o 
   3   4   9      125.57      115.01     31.11 o 
   4   4   9      128.21      100.01     52.13 o 
   5   4   9      119.07      124.39     45.45 o 
   6   4   9       20.71       42.24     55.65 o 
   7   4   9       87.82       94.12     64.55 o 
  -7   5   9        1.34      -22.15     44.16 o 
  -6   5   9      116.94      178.87     79.35 o 
  -5   5   9       31.65       90.15     50.92 o 
  -4   5   9      405.20      444.15     54.04 o 
  -3   5   9      340.28      375.90     49.04 o 
  -2   5   9       14.55        4.28     37.56 o 
  -1   5   9       12.08       24.17     31.95 o 
   0   5   9      199.45      307.78     29.97 o 
   1   5   9       12.31       32.33     28.42 o 
   2   5   9       13.22       14.10     37.18 o 
   3   5   9      341.11      345.94     35.37 o 
   4   5   9      410.43      357.00     40.17 o 
   5   5   9       32.25       47.46     43.45 o 
   6   5   9      118.11      119.19     44.59 o 
   7   5   9        1.51       26.60     51.86 o 
  -7   6   9       59.73       79.78     78.39 o 
  -6   6   9       29.56       29.09     75.25 o 
  -5   6   9      140.59      160.77     42.15 o 
  -4   6   9       21.16       33.08     38.86 o 
  -3   6   9       84.10       86.80     38.70 o 
  -2   6   9      569.65      601.56     73.74 o 
  -1   6   9       93.08       82.79     32.83 o 
   0   6   9        0.48       38.26     28.90 o 
   1   6   9       95.29       80.75     30.40 o 
   2   6   9      565.83      530.85     36.28 o 
   3   6   9       85.59       80.37     29.83 o 
   4   6   9       20.28       39.70     33.60 o 
   5   6   9      137.64      107.23     43.01 o 
   6   6   9       29.24       64.79     54.97 o 
   7   6   9       60.02       62.46     64.19 o 
  -7   7   9       50.93       20.57     76.36 o 
  -6   7   9       83.10      126.04     57.48 o 
  -5   7   9       54.16      108.50     52.22 o 
  -4   7   9      434.16      435.80     47.53 o 
  -3   7   9       33.89       47.63     65.06 o 
  -2   7   9      645.65      670.99     74.14 o 
  -1   7   9        3.74       26.05     32.68 o 
   0   7   9      118.10      129.23     31.26 o 
   1   7   9        3.73       25.99     25.63 o 
   2   7   9      646.20      605.76     46.67 o 
   3   7   9       33.62       31.78     28.47 o 
   4   7   9      433.84      485.93     42.60 o 
   5   7   9       53.09       81.02     43.62 o 
   6   7   9       85.58       87.51     40.59 o 
   7   7   9       49.37       59.46     64.31 o 
  -7   8   9       83.61       71.11     93.39 o 
  -6   8   9      239.86      235.73     49.91 o 
  -5   8   9      135.78      163.52     55.05 o 
  -4   8   9       35.59       71.06     52.39 o 
  -3   8   9      247.28      283.25     56.04 o 
  -2   8   9      918.97     1042.64     77.18 o 
  -1   8   9      217.01      233.39     49.63 o 
   0   8   9     3683.60     3813.93    112.23 o 
   1   8   9      216.12      193.21     32.70 o 
   2   8   9      912.43      931.43     51.69 o 
   3   8   9      245.13      217.36     33.39 o 
   4   8   9       34.81       64.44     38.50 o 
   5   8   9      138.68      136.00     33.40 o 
   6   8   9      239.74      259.34     51.37 o 
   7   8   9       83.46       71.22     52.79 o 
  -6   9   9      230.31      288.24     64.05 o 
  -5   9   9      325.39      296.35     82.15 o 
  -4   9   9     1009.79     1114.06     68.34 o 
  -3   9   9      514.40      553.41     80.33 o 
  -2   9   9     1030.42     1001.48     77.43 o 
  -1   9   9       79.99       82.52     49.88 o 
   0   9   9     3414.83     3358.82     55.46 o 
   1   9   9       79.56       80.76     31.87 o 
   2   9   9     1025.08      990.79     46.60 o 
   3   9   9      513.37      651.78     76.14 o 
   4   9   9     1017.59     1028.41     49.08 o 
   5   9   9      322.59      303.45     38.71 o 
   6   9   9      231.16      257.04     53.62 o 
  -6  10   9      233.49      180.72     88.71 o 
  -5  10   9       36.13       -8.87     54.51 o 
  -4  10   9       39.39       83.68     52.88 o 
  -3  10   9      272.45      244.69     77.85 o 
  -2  10   9      293.70      341.37     72.95 o 
  -1  10   9      103.96      111.85     43.03 o 
   0  10   9      497.19      499.26     41.32 o 
   1  10   9      103.17      101.80     35.87 o 
   2  10   9      290.32      310.75     41.68 o 
   3  10   9      268.10      266.93     44.91 o 
   4  10   9       39.66       36.73     44.40 o 
   5  10   9       35.38       32.40     41.76 o 
   6  10   9      233.37      177.39     50.24 o 
  -5  11   9       61.81       90.29     76.96 o 
  -4  11   9       36.97       87.58     77.16 o 
  -3  11   9       31.05        6.84     51.21 o 
  -2  11   9      176.36      251.19     74.14 o 
  -1  11   9        9.17       57.15     42.40 o 
   0  11   9      740.73      799.82     48.23 o 
   1  11   9        9.24       16.05     29.01 o 
   2  11   9      178.76      177.79     42.67 o 
   3  11   9       31.84       66.29     37.05 o 
   4  11   9       37.09       52.61     45.61 o 
   5  11   9       59.33       23.78     39.45 o 
  -5  12   9      226.80      224.29     63.59 o 
  -4  12   9      171.91      118.15     55.71 o 
  -3  12   9       11.12       34.54     54.55 o 
  -2  12   9      257.77      223.03     80.59 o 
  -1  12   9       16.65       41.73     44.86 o 
   0  12   9     1044.05     1079.28     46.94 o 
   1  12   9       17.04       13.24     42.19 o 
   2  12   9      258.47      235.42     35.33 o 
   3  12   9       10.29       23.93     35.16 o 
   4  12   9      170.13      149.40     48.46 o 
   5  12   9      226.56      204.22     47.87 o 
  -4  13   9       63.16      104.22     77.71 o 
  -3  13   9       19.34       64.02     55.63 o 
  -2  13   9      129.04       67.41     78.20 o 
  -1  13   9       11.50       29.17     78.71 o 
   0  13   9       64.93       90.45     38.05 o 
   1  13   9       11.89       12.69     44.45 o 
   2  13   9      130.55      138.64     44.93 o 
   3  13   9       19.57       30.76     38.23 o 
   4  13   9       64.72       57.92     41.73 o 
  -3  14   9      142.49      147.12     78.91 o 
  -2  14   9      358.13      372.73     62.92 o 
  -1  14   9       67.92      112.25     76.88 o 
   0  14   9      366.34      363.43     48.40 o 
   1  14   9       67.65       65.76     40.70 o 
   2  14   9      358.02      367.55     60.78 o 
   3  14   9      141.59      168.10     50.84 o 
  -2  15   9       75.93       33.90     59.57 o 
  -1  15   9       55.04      117.35     61.08 o 
   0  15   9       12.62       20.96     42.35 o 
   1  15   9       54.73       80.82     40.06 o 
   2  15   9       75.52       99.87     36.67 o 
   0   0  10      848.70      815.26     46.33 o 
   1   0  10      777.09      761.43     37.81 o 
   2   0  10      913.80      879.55     41.93 o 
   3   0  10      254.02      240.93     48.53 o 
   4   0  10        7.31       29.92     43.77 o 
   5   0  10      173.70      140.52     49.47 o 
   6   0  10      410.47      400.78     57.64 o 
   7   0  10       22.61       46.24     77.51 o 
  -7   1  10       83.72       50.74     77.76 o 
  -6   1  10      130.47      128.42     54.08 o 
  -5   1  10      508.42      594.50     83.00 o 
  -4   1  10      661.80      704.40     46.72 o 
  -3   1  10       76.05      102.90     38.43 o 
  -2   1  10      161.70      147.16     31.97 o 
  -1   1  10       86.95       70.20     29.02 o 
   0   1  10     1009.44     1089.05     31.71 o 
   1   1  10       84.78       76.79     23.83 o 
   2   1  10      156.98      153.76     25.04 o 
   3   1  10       78.29       72.17     38.92 o 
   4   1  10      657.78      642.56     55.86 o 
   5   1  10      504.87      456.12     60.79 o 
   6   1  10      131.67      158.46     73.70 o 
   7   1  10       85.26      142.30     77.99 o 
  -7   2  10        9.30      -11.30     54.35 o 
  -6   2  10      456.07      430.81     58.55 o 
  -5   2  10      212.93      222.44     49.83 o 
  -4   2  10      123.84       96.71     38.59 o 
  -3   2  10     1666.08     1783.03     65.32 o 
  -2   2  10      336.76      397.18     33.53 o 
  -1   2  10      517.15      531.14     29.53 o 
   0   2  10       17.06       19.74     20.13 o 
   1   2  10      530.99      531.02     29.06 o 
   2   2  10      341.85      335.44     30.67 o 
   3   2  10     1660.13     1593.71     62.51 o 
   4   2  10      123.00      119.96     54.38 o 
   5   2  10      217.18      210.80     65.94 o 
   6   2  10      455.18      504.77     77.62 o 
   7   2  10        9.14       -0.80     81.33 o 
  -7   3  10       82.72       47.39     78.03 o 
  -6   3  10      166.07      188.07     44.01 o 
  -5   3  10      214.95      209.71     50.71 o 
  -4   3  10      278.27      260.13     41.76 o 
  -3   3  10       44.37       61.40     38.39 o 
  -2   3  10      202.30      231.60     31.65 o 
  -1   3  10      355.36      357.86     36.59 o 
   0   3  10       26.93       68.97     27.12 o 
   1   3  10      365.42      337.08     24.53 o 
   2   3  10      204.39      192.05     28.91 o 
   3   3  10       44.85       65.99     38.95 o 
   4   3  10      278.66      267.63     55.19 o 
   5   3  10      212.39      237.68     62.05 o 
   6   3  10      167.63      164.78     47.97 o 
   7   3  10       82.54      126.42     82.33 o 
  -7   4  10       41.29       49.34     45.07 o 
  -6   4  10       35.36       10.98     53.28 o 
  -5   4  10      407.76      489.95     60.58 o 
  -4   4  10       82.59       71.00     33.24 o 
  -3   4  10      417.87      429.41     51.69 o 
  -2   4  10       39.29       22.95     33.03 o 
  -1   4  10      145.37      114.73     37.98 o 
   0   4  10        1.38        7.31     29.07 o 
   1   4  10      146.09      139.97     25.47 o 
   2   4  10       39.32       41.46     33.14 o 
   3   4  10      418.06      405.99     42.70 o 
   4   4  10       81.85       75.71     39.42 o 
   5   4  10      409.01      368.84     51.95 o 
   6   4  10       35.32       55.08     58.28 o 
   7   4  10       41.84       80.01     70.59 o 
  -7   5  10      108.79       70.18     41.06 o 
  -6   5  10       21.96       75.05     87.50 o 
  -5   5  10       48.45      -39.04     70.47 o 
  -4   5  10      310.61      305.44     43.90 o 
  -3   5  10      907.12      941.79     55.90 o 
  -2   5  10      103.53       55.55     46.76 o 
  -1   5  10     1480.32     1464.71     58.15 o 
   0   5  10      958.65      968.72     38.94 o 
   1   5  10     1473.70     1517.61     41.90 o 
   2   5  10       99.70       86.84     26.21 o 
   3   5  10      904.57      919.03     48.10 o 
   4   5  10      308.48      299.17     44.79 o 
   5   5  10       48.72       42.48     45.55 o 
   6   5  10       21.63       49.55     48.86 o 
   7   5  10      110.05       75.38     54.83 o 
  -7   6  10       86.43       93.34     46.10 o 
  -6   6  10      114.83      119.58     84.92 o 
  -5   6  10      303.26      301.79     54.28 o 
  -4   6  10       66.30       73.74     50.04 o 
  -3   6  10      532.48      598.96     47.07 o 
  -2   6  10       86.64      102.03     47.43 o 
  -1   6  10      152.40      173.26     49.65 o 
   0   6  10      207.69      184.13     31.96 o 
   1   6  10      155.80      145.53     27.42 o 
   2   6  10       87.04       93.61     25.87 o 
   3   6  10      529.79      608.22     46.33 o 
   4   6  10       67.05       72.05     37.40 o 
   5   6  10      304.71      319.51     44.68 o 
   6   6  10      114.56      114.70     54.04 o 
   7   6  10       87.04      103.00     48.94 o 
  -7   7  10      123.61      136.69     90.65 o 
  -6   7  10      115.65       77.84     78.27 o 
  -5   7  10       67.08      109.94     52.78 o 
  -4   7  10      681.18      688.89     58.22 o 
  -3   7  10      120.19      181.19     52.41 o 
  -2   7  10      339.39      382.79     50.91 o 
  -1   7  10      399.65      408.31     39.46 o 
   0   7  10      323.40      286.69     35.91 o 
   1   7  10      400.33      395.82     29.76 o 
   2   7  10      342.10      360.15     40.79 o 
   3   7  10      123.52      122.12     38.12 o 
   4   7  10      678.10      669.04     40.86 o 
   5   7  10       67.40       96.44     38.70 o 
   6   7  10      116.79      128.00     46.58 o 
   7   7  10      123.12      107.08     47.56 o 
  -6   8  10       82.18       91.05     47.18 o 
  -5   8  10      306.35      325.78     46.49 o 
  -4   8  10       58.14       81.26     52.05 o 
  -3   8  10      626.67      642.77     56.25 o 
  -2   8  10      219.96      281.26     68.97 o 
  -1   8  10     2652.98     2650.78     78.88 o 
   0   8  10     1633.28     1569.99     54.45 o 
   1   8  10     2647.09     2685.24     64.37 o 
   2   8  10      217.61      190.61     67.82 o 
   3   8  10      620.21      621.38     51.95 o 
   4   8  10       57.51       59.92     38.01 o 
   5   8  10      300.50      289.29     48.32 o 
   6   8  10       80.64       79.83     51.26 o 
  -6   9  10      157.36      190.95     61.77 o 
  -5   9  10      336.63      268.02     79.16 o 
  -4   9  10      101.85       21.77     72.27 o 
  -3   9  10      748.59      741.72     63.63 o 
  -2   9  10      949.39      966.80     61.41 o 
  -1   9  10      239.02      318.42     53.04 o 
   0   9  10      251.69      280.76     36.47 o 
   1   9  10      245.09      282.29     36.64 o 
   2   9  10      949.60      967.96     81.46 o 
   3   9  10      756.29      726.82     48.94 o 
   4   9  10       99.35      109.57     36.70 o 
   5   9  10      339.81      311.84     44.17 o 
   6   9  10      158.79      117.35     52.63 o 
  -6  10  10       59.61       54.04     83.36 o 
  -5  10  10      300.23      184.91     82.46 o 
  -4  10  10       34.34      101.47     71.90 o 
  -3  10  10      882.80      819.99     65.34 o 
  -2  10  10       15.59       -6.96     68.32 o 
  -1  10  10     1788.52     1879.18     95.01 o 
   0  10  10     1113.49     1154.79     44.83 o 
   1  10  10     1782.65     1801.06     59.20 o 
   2  10  10       14.62       21.87     40.42 o 
   3  10  10      879.68      943.00     52.83 o 
   4  10  10       33.95       43.64     36.23 o 
   5  10  10      296.83      292.82     52.89 o 
   6  10  10       58.70       27.06     53.15 o 
  -5  11  10      343.40      283.02     61.37 o 
  -4  11  10       98.60      121.73     55.27 o 
  -3  11  10       15.37        4.77     77.47 o 
  -2  11  10      189.31      166.23     54.16 o 
  -1  11  10        5.79       -0.87     50.15 o 
   0  11  10        4.76       14.87     40.70 o 
   1  11  10        5.99       28.14     33.25 o 
   2  11  10      190.83      216.03     52.34 o 
   3  11  10       14.97        4.90     38.78 o 
   4  11  10      100.33       64.24     51.10 o 
   5  11  10      343.69      316.63     47.21 o 
  -4  12  10       50.20       77.24     80.54 o 
  -3  12  10      312.09      265.78     59.90 o 
  -2  12  10       35.51       83.64     80.10 o 
  -1  12  10       19.44       57.22     76.40 o 
   0  12  10       15.65       -3.54     36.86 o 
   1  12  10       21.26       17.49     37.74 o 
   2  12  10       36.56       50.02     36.28 o 
   3  12  10      308.35      268.71     47.98 o 
   4  12  10       50.26       33.48     44.60 o 
  -4  13  10       80.14       96.26     89.17 o 
  -3  13  10       49.36       61.56     57.46 o 
  -2  13  10      148.92      124.96     56.55 o 
  -1  13  10      196.84      114.14     56.67 o 
   0  13  10       36.93       18.26     44.54 o 
   1  13  10      197.59      186.15     44.73 o 
   2  13  10      149.47      180.67     38.49 o 
   3  13  10       50.83       40.33     46.88 o 
   4  13  10       80.47       72.23     45.86 o 
  -3  14  10      203.26      250.00     90.89 o 
  -2  14  10       41.96       48.66     84.04 o 
  -1  14  10      122.72      128.71     47.32 o 
   0  14  10       50.94       57.83     49.99 o 
   1  14  10      121.86      148.39     48.75 o 
   2  14  10       41.48       23.52     46.68 o 
   3  14  10      203.41      234.17     65.32 o 
  -1  15  10      237.03      248.96     62.32 o 
   0  15  10      220.16      242.39     51.92 o 
   1  15  10      238.67      203.02     45.60 o 
   1   0  11        4.79        9.63     31.48 o 
   2   0  11        2.65       19.68     29.13 o 
   3   0  11      791.82      747.89     44.60 o 
   4   0  11      473.96      507.22     44.08 o 
   5   0  11      261.03      323.53     78.01 o 
   6   0  11      146.01      131.04     54.12 o 
   7   0  11       77.26       59.37     76.80 o 
  -7   1  11       55.56       97.13     78.23 o 
  -6   1  11       97.79      135.93     53.80 o 
  -5   1  11      226.66      252.44     44.88 o 
  -4   1  11      243.73      239.92     49.07 o 
  -3   1  11     1237.29     1276.70     53.34 o 
  -2   1  11      460.73      469.46     31.80 o 
  -1   1  11     2333.05     2378.44     56.88 o 
   0   1  11      143.58      160.66     23.70 o 
   1   1  11     2309.22     2397.61     60.19 o 
   2   1  11      462.10      513.73     30.50 o 
   3   1  11     1250.29     1229.81     44.92 o 
   4   1  11      244.66      209.83     34.86 o 
   5   1  11      221.63      208.18     50.58 o 
   6   1  11       98.21      118.43     51.21 o 
   7   1  11       55.01       44.61     55.35 o 
  -7   2  11      163.31      158.11     60.97 o 
  -6   2  11      254.26      236.21     59.32 o 
  -5   2  11      581.24      537.82     78.21 o 
  -4   2  11      577.12      573.56     45.15 o 
  -3   2  11      910.84      936.89     76.63 o 
  -2   2  11        5.35       11.06     26.45 o 
  -1   2  11      289.47      323.09     31.16 o 
   0   2  11      248.04      263.05     24.44 o 
   1   2  11      294.01      332.54     27.24 o 
   2   2  11        5.05       11.78     26.61 o 
   3   2  11      914.80      915.02     35.42 o 
   4   2  11      580.45      523.52     49.74 o 
   5   2  11      591.39      644.01     80.14 o 
   6   2  11      258.60      341.15     76.41 o 
   7   2  11      160.49      142.82     57.58 o 
  -7   3  11       15.64       47.98     58.44 o 
  -6   3  11       84.04      129.05     56.16 o 
  -5   3  11       31.10       49.36     41.32 o 
  -4   3  11      105.69      120.40     33.95 o 
  -3   3  11      586.35      580.28     35.38 o 
  -2   3  11      137.29      151.16     27.13 o 
  -1   3  11     2367.72     2399.20     92.16 o 
   0   3  11       46.39       58.84     28.68 o 
   1   3  11     2359.94     2348.30     37.59 o 
   2   3  11      139.30      140.18     29.54 o 
   3   3  11      589.13      575.53     30.41 o 
   4   3  11      107.44      129.54     45.70 o 
   5   3  11       29.58       43.23     45.24 o 
   6   3  11       84.01       45.22     68.22 o 
   7   3  11       15.20      -37.80     53.16 o 
  -7   4  11        5.05        2.44     56.53 o 
  -6   4  11      297.91      299.89     58.64 o 
  -5   4  11      151.71      169.66     43.71 o 
  -4   4  11      200.05      167.95     67.58 o 
  -3   4  11      176.14      156.88     39.22 o 
  -2   4  11       94.22       70.76     34.25 o 
  -1   4  11      181.08      203.93     39.53 o 
   0   4  11        7.95       38.97     32.68 o 
   1   4  11      183.91      189.01     23.55 o 
   2   4  11       94.34       97.34     27.25 o 
   3   4  11      176.19      167.59     37.50 o 
   4   4  11      201.59      203.02     38.49 o 
   5   4  11      151.50      129.90     54.63 o 
   6   4  11      298.30      324.64     61.99 o 
   7   4  11        5.39       28.95     68.81 o 
  -7   5  11       56.32        6.36     62.51 o 
  -6   5  11        7.98       -6.53     45.72 o 
  -5   5  11      154.36      178.68     77.96 o 
  -4   5  11      151.66      196.90     43.43 o 
  -3   5  11      100.47       96.61     46.89 o 
  -2   5  11      159.95      153.26     39.51 o 
  -1   5  11       12.94       26.19     29.71 o 
   0   5  11        0.74        6.71     23.98 o 
   1   5  11       13.58       60.41     34.30 o 
   2   5  11      157.73      164.09     34.74 o 
   3   5  11       99.09       98.59     37.33 o 
   4   5  11      148.98      135.60     44.61 o 
   5   5  11      156.25      163.88     39.12 o 
   6   5  11        7.99       -2.23     46.61 o 
   7   5  11       56.65       42.24     63.75 o 
  -7   6  11       60.90       95.86     49.97 o 
  -6   6  11      426.31      472.82     94.85 o 
  -5   6  11        7.53       37.67     51.99 o 
  -4   6  11       77.00       97.27     51.92 o 
  -3   6  11      185.41      245.53     41.29 o 
  -2   6  11      569.98      619.92     72.14 o 
  -1   6  11      363.45      325.65     35.29 o 
   0   6  11        0.78       12.81     30.56 o 
   1   6  11      359.73      348.50     36.73 o 
   2   6  11      571.37      555.66     38.74 o 
   3   6  11      184.23      229.60     34.37 o 
   4   6  11       76.55       76.18     41.67 o 
   5   6  11        7.75       49.88     43.04 o 
   6   6  11      426.46      380.76     44.59 o 
   7   6  11       61.48      115.40     67.39 o 
  -6   7  11       54.87       51.45     79.42 o 
  -5   7  11      117.24       89.99     37.65 o 
  -4   7  11      136.69      146.35     52.01 o 
  -3   7  11      330.01      331.63     55.64 o 
  -2   7  11       84.16      157.58     67.93 o 
  -1   7  11      794.83      850.44     37.46 o 
   0   7  11        0.06       13.15     27.95 o 
   1   7  11      792.41      793.68     36.97 o 
   2   7  11       86.09       97.02     39.63 o 
   3   7  11      330.35      333.75     37.57 o 
   4   7  11      138.30      124.07     40.30 o 
   5   7  11      118.57      120.51     45.43 o 
   6   7  11       54.23       74.48     44.31 o 
  -6   8  11       54.09       41.42     41.55 o 
  -5   8  11      196.05      206.26     56.66 o 
  -4   8  11      346.23      322.83     77.97 o 
  -3   8  11       93.01      150.22     69.44 o 
  -2   8  11      471.84      438.08     57.88 o 
  -1   8  11      828.26      736.48     66.50 o 
   0   8  11        0.08       13.69     29.20 o 
   1   8  11      831.45      811.11     36.63 o 
   2   8  11      468.59      508.11     43.40 o 
   3   8  11       94.46      102.31     34.03 o 
   4   8  11      350.56      308.16     37.66 o 
   5   8  11      197.19      202.21     46.94 o 
   6   8  11       56.54       82.68     50.35 o 
  -6   9  11      192.14      161.96     49.00 o 
  -5   9  11       17.14       14.36     54.55 o 
  -4   9  11      443.32      457.95     77.38 o 
  -3   9  11      479.04      458.05     61.98 o 
  -2   9  11     1572.68     1472.99     92.96 o 
  -1   9  11      332.47      355.19     76.26 o 
   0   9  11       24.24       54.26     31.70 o 
   1   9  11      330.05      391.69     34.88 o 
   2   9  11     1577.54     1415.74     93.87 o 
   3   9  11      473.29      470.13     58.82 o 
   4   9  11      444.43      403.07     38.29 o 
   5   9  11       17.95       19.66     44.81 o 
   6   9  11      191.59      229.27     46.78 o 
  -5  10  11      189.20      242.24     58.50 o 
  -4  10  11       30.19       32.47     76.96 o 
  -3  10  11      247.17      217.22     58.90 o 
  -2  10  11       84.55       66.30     76.92 o 
  -1  10  11       64.48       70.23     74.61 o 
   0  10  11        7.98        6.43     32.47 o 
   1  10  11       64.66       67.10     31.93 o 
   2  10  11       83.79       97.10     44.29 o 
   3  10  11      247.01      268.56     48.28 o 
   4  10  11       30.70       43.06     39.91 o 
   5  10  11      187.59      190.38     52.67 o 
  -5  11  11      106.64      110.47     89.10 o 
  -4  11  11       23.42       20.25     54.71 o 
  -3  11  11      385.74      358.02     80.64 o 
  -2  11  11       68.02       73.38     80.34 o 
  -1  11  11     1540.93     1697.74    102.19 o 
   0  11  11       44.82       75.47     42.22 o 
   1  11  11     1540.20     1583.49     69.29 o 
   2  11  11       68.07       70.05     39.28 o 
   3  11  11      386.52      397.72     47.76 o 
   4  11  11       23.35       16.79     40.41 o 
   5  11  11      105.26       91.43     56.40 o 
  -4  12  11      100.65       61.92     82.89 o 
  -3  12  11      473.92      550.73     85.34 o 
  -2  12  11        2.83      -28.77     59.21 o 
  -1  12  11       81.78      138.31     57.77 o 
   0  12  11       38.65       50.77     38.71 o 
   1  12  11       81.72       75.00     30.59 o 
   2  12  11        2.91       13.69     40.24 o 
   3  12  11      475.64      423.28     44.62 o 
   4  12  11      100.83       92.00     53.40 o 
  -3  13  11      202.35      212.63     62.68 o 
  -2  13  11      122.15      149.90     81.94 o 
  -1  13  11      631.09      642.34     64.57 o 
   0  13  11       87.47       77.24     44.65 o 
   1  13  11      629.07      657.77     49.75 o 
   2  13  11      122.58      103.62     41.25 o 
   3  13  11      204.34      223.98     50.68 o 
  -2  14  11       99.64      131.44     84.56 o 
  -1  14  11       65.98       92.54     50.03 o 
   0  14  11        6.40       32.79     40.30 o 
   1  14  11       66.55       95.14     41.78 o 
   2  14  11       99.44      119.71     41.14 o 
   0   0  12        4.62       -0.05     37.98 o 
   1   0  12       73.15       83.07     29.96 o 
   2   0  12      256.20      232.96     35.17 o 
   3   0  12       72.88       65.51     40.85 o 
   4   0  12      462.30      451.80     50.62 o 
   5   0  12      528.14      442.14     57.26 o 
   6   0  12      225.44      176.74     57.11 o 
   7   0  12      431.12      427.12     64.00 o 
  -7   1  12       28.80       55.79     80.54 o 
  -6   1  12       38.65       50.54     44.13 o 
  -5   1  12      608.96      616.45     50.80 o 
  -4   1  12       38.66       45.83     33.04 o 
  -3   1  12      268.46      232.58     45.88 o 
  -2   1  12      747.94      722.61     32.22 o 
  -1   1  12      398.02      405.26     30.87 o 
   0   1  12      496.82      513.77     34.25 o 
   1   1  12      401.20      394.63     28.01 o 
   2   1  12      750.01      775.23     37.53 o 
   3   1  12      269.52      271.51     30.99 o 
   4   1  12       38.25       39.25     37.88 o 
   5   1  12      612.27      469.92     59.91 o 
   6   1  12       38.26       33.39     51.17 o 
   7   1  12       28.94       53.76     79.98 o 
  -7   2  12      366.27      260.95     44.17 o 
  -6   2  12      205.16      198.77     54.65 o 
  -5   2  12     1165.08     1229.71     61.29 o 
  -4   2  12      961.19     1035.44     49.52 o 
  -3   2  12      417.96      365.69     67.41 o 
  -2   2  12      387.30      398.53     34.20 o 
  -1   2  12      674.87      683.32     49.63 o 
   0   2  12       64.35       58.51     25.15 o 
   1   2  12      674.25      702.65     28.19 o 
   2   2  12      388.21      386.28     33.51 o 
   3   2  12      411.44      421.34     30.86 o 
   4   2  12      966.29      934.61     47.22 o 
   5   2  12     1167.87     1124.68     70.86 o 
   6   2  12      202.92      176.58     57.39 o 
   7   2  12      369.03      339.62     84.93 o 
  -7   3  12       56.99       32.58     50.66 o 
  -6   3  12       60.60       81.83     44.05 o 
  -5   3  12      177.93      181.32     50.62 o 
  -4   3  12       86.93      108.50     37.92 o 
  -3   3  12      342.86      373.65     52.86 o 
  -2   3  12     1371.71     1428.09     38.97 o 
  -1   3  12      591.43      575.97     35.83 o 
   0   3  12     1050.82     1062.68     39.34 o 
   1   3  12      591.63      624.61     30.12 o 
   2   3  12     1379.66     1376.70     37.74 o 
   3   3  12      342.98      337.30     34.85 o 
   4   3  12       85.70       67.55     42.71 o 
   5   3  12      179.49      187.01     62.24 o 
   6   3  12       59.87       74.77     55.99 o 
   7   3  12       57.16      -14.29     75.52 o 
  -7   4  12       71.42      108.54     52.73 o 
  -6   4  12      265.82      314.95     49.48 o 
  -5   4  12      284.78      297.46     54.84 o 
  -4   4  12      453.52      499.96     44.29 o 
  -3   4  12      364.71      314.76     42.42 o 
  -2   4  12      305.09      296.22     42.49 o 
  -1   4  12       98.19      110.16     30.63 o 
   0   4  12       31.88       37.91     28.26 o 
   1   4  12       99.07      101.74     23.39 o 
   2   4  12      309.02      300.10     28.81 o 
   3   4  12      366.71      388.62     32.70 o 
   4   4  12      458.54      384.79     35.58 o 
   5   4  12      284.44      271.16     48.58 o 
   6   4  12      269.49      255.58     52.42 o 
   7   4  12       71.67       41.58     55.47 o 
  -6   5  12        9.49       25.61     38.16 o 
  -5   5  12      155.36      154.82     44.21 o 
  -4   5  12      456.98      471.48     46.85 o 
  -3   5  12      331.35      349.61     40.76 o 
  -2   5  12      401.85      409.02     54.49 o 
  -1   5  12     1236.28     1183.14     49.89 o 
   0   5  12     1724.21     1747.28     43.01 o 
   1   5  12     1234.47     1236.03     42.08 o 
   2   5  12      395.85      397.04     30.95 o 
   3   5  12      329.92      303.81     31.78 o 
   4   5  12      459.40      434.62     40.77 o 
   5   5  12      153.50      168.69     36.53 o 
   6   5  12        9.67      -16.05     41.25 o 
   7   5  12        8.48      -40.23     56.22 o 
  -6   6  12      187.69      131.47     48.08 o 
  -5   6  12      142.31      171.86     48.13 o 
  -4   6  12      163.98      200.84     44.06 o 
  -3   6  12      458.62      517.52     48.35 o 
  -2   6  12      181.91      172.39     36.87 o 
  -1   6  12       85.33      100.45     30.07 o 
   0   6  12       13.95       22.21     25.86 o 
   1   6  12       86.58      121.88     31.23 o 
   2   6  12      178.28      187.32     36.21 o 
   3   6  12      464.62      488.78     30.93 o 
   4   6  12      161.91      155.69     43.28 o 
   5   6  12      142.48      147.26     45.40 o 
   6   6  12      187.26      181.69     43.78 o 
  -6   7  12       11.03       37.48     76.40 o 
  -5   7  12       30.36       41.19     42.99 o 
  -4   7  12      131.82      135.65     44.15 o 
  -3   7  12      209.88      219.01     56.11 o 
  -2   7  12      105.92      104.18     55.63 o 
  -1   7  12      151.14      125.34     30.75 o 
   0   7  12      140.92      168.34     28.93 o 
   1   7  12      157.71      146.48     30.64 o 
   2   7  12      107.79      122.26     33.92 o 
   3   7  12      211.24      186.12     33.12 o 
   4   7  12      129.20      131.42     35.77 o 
   5   7  12       30.81       48.96     44.06 o 
   6   7  12       11.20       14.19     36.32 o 
  -6   8  12       65.11       73.42     41.85 o 
  -5   8  12      135.48      137.33     55.39 o 
  -4   8  12      125.79      200.52     77.04 o 
  -3   8  12      120.36      100.28     73.18 o 
  -2   8  12      229.46      188.88     77.65 o 
  -1   8  12      695.22      684.76     58.32 o 
   0   8  12      548.70      515.44     38.12 o 
   1   8  12      692.44      672.41     34.91 o 
   2   8  12      233.96      234.41     37.91 o 
   3   8  12      117.42      118.03     33.77 o 
   4   8  12      126.69      141.74     41.66 o 
   5   8  12      132.45      151.78     46.07 o 
   6   8  12       63.54       83.64     43.41 o 
  -5   9  12      215.93      261.78     80.63 o 
  -4   9  12      286.36      292.28     78.64 o 
  -3   9  12      336.36      273.95     59.98 o 
  -2   9  12      190.60      255.18     56.11 o 
  -1   9  12       86.54      123.40     51.34 o 
   0   9  12        0.45       24.77     29.39 o 
   1   9  12       89.84       84.61     35.97 o 
   2   9  12      195.52      219.91     35.13 o 
   3   9  12      338.41      360.86     34.09 o 
   4   9  12      282.42      252.83     49.85 o 
   5   9  12      216.49      168.70     48.73 o 
  -5  10  12       60.85      170.59     85.51 o 
  -4  10  12       88.39      101.39     80.62 o 
  -3  10  12       11.89       43.73     55.43 o 
  -2  10  12       44.45       89.85     74.33 o 
  -1  10  12      144.04      141.53     53.94 o 
   0  10  12       68.20       87.87     33.14 o 
   1  10  12      143.14      160.90     31.16 o 
   2  10  12       45.36       30.42     36.71 o 
   3  10  12       12.56       28.42     32.19 o 
   4  10  12       87.26       77.29     50.50 o 
   5  10  12       59.89       67.79     41.51 o 
  -4  11  12       33.70        3.90     78.35 o 
  -3  11  12       62.68       68.28     77.79 o 
  -2  11  12      113.44       97.65     80.58 o 
  -1  11  12       28.73       20.69     45.64 o 
   0  11  12       10.52        0.39     42.97 o 
   1  11  12       28.34       39.44     33.90 o 
   2  11  12      112.95      107.27     45.99 o 
   3  11  12       62.72       61.14     41.48 o 
   4  11  12       33.59        9.46     48.71 o 
  -4  12  12      246.67      128.03     89.30 o 
  -3  12  12      163.08      180.11     80.15 o 
  -2  12  12       73.68       96.30     80.34 o 
  -1  12  12      122.71      130.08     47.59 o 
   0  12  12       44.47       66.27     37.08 o 
   1  12  12      122.52      127.05     32.32 o 
   2  12  12       74.16      100.51     36.79 o 
   3  12  12      161.79      150.35     36.65 o 
   4  12  12      247.23      214.79     47.47 o 
  -3  13  12      199.11      247.97     86.68 o 
  -2  13  12      197.82      218.80     84.01 o 
  -1  13  12      342.31      351.59     44.23 o 
   0  13  12      330.15      320.03     59.28 o 
   1  13  12      344.11      334.00     50.36 o 
   2  13  12      198.69      169.13     50.63 o 
   3  13  12      199.90      179.50     40.66 o 
  -1  14  12       53.06       89.66     47.44 o 
   0  14  12        6.37       23.45     47.92 o 
   1  14  12       53.11      123.67     48.94 o 
   1   0  13       75.49       86.15     30.60 o 
   2   0  13      784.75      774.18     34.26 o 
   3   0  13       11.33       21.10     32.06 o 
   4   0  13      996.10      959.48     53.99 o 
   5   0  13      103.17       70.51     42.80 o 
   6   0  13      765.83      700.64     47.20 o 
   7   0  13       59.05       55.43     50.75 o 
  -7   1  13       86.52      119.50     59.85 o 
  -6   1  13      409.23      435.51    117.36 o 
  -5   1  13      219.48      167.64     39.17 o 
  -4   1  13     1029.51      932.17     48.68 o 
  -3   1  13     1047.63     1144.50     39.72 o 
  -2   1  13     4294.39     4478.38    123.52 o 
  -1   1  13      352.39      322.23     30.18 o 
   0   1  13     8091.05     8556.23    183.47 o 
   1   1  13      351.21      383.42     33.45 o 
   2   1  13     4307.62     4178.61     79.06 o 
   3   1  13     1053.20     1004.04     43.65 o 
   4   1  13     1032.81     1121.93     77.74 o 
   5   1  13      220.03      249.20     66.20 o 
   6   1  13      410.61      400.23     48.33 o 
   7   1  13       87.17      130.04     88.70 o 
  -7   2  13      231.54      169.77     65.64 o 
  -6   2  13      740.82      750.23     64.48 o 
  -5   2  13       19.23       42.31     43.14 o 
  -4   2  13     1021.14     1011.51     60.50 o 
  -3   2  13      457.14      502.37     45.57 o 
  -2   2  13     1953.20     1914.31     65.61 o 
  -1   2  13      396.31      422.69     37.54 o 
   0   2  13      499.76      493.65     26.07 o 
   1   2  13      396.49      387.84     28.24 o 
   2   2  13     1936.05     1898.69     43.68 o 
   3   2  13      459.29      466.15     33.76 o 
   4   2  13     1016.65      993.44     41.28 o 
   5   2  13       20.31        3.25     37.09 o 
   6   2  13      736.04      741.22     86.79 o 
   7   2  13      232.51      222.86     65.47 o 
  -6   3  13      256.86      259.01     49.56 o 
  -5   3  13       81.35       79.31     43.88 o 
  -4   3  13      488.38      476.49     45.50 o 
  -3   3  13      403.10      372.96     43.15 o 
  -2   3  13     3643.13     3613.26     64.11 o 
  -1   3  13      208.55      227.67     27.86 o 
   0   3  13     7077.35     7034.70    104.53 o 
   1   3  13      208.94      234.17     25.68 o 
   2   3  13     3656.89     3560.52    125.84 o 
   3   3  13      408.16      417.06     33.24 o 
   4   3  13      493.47      508.83     35.42 o 
   5   3  13       81.76       96.26     41.57 o 
   6   3  13      259.34      192.94     79.00 o 
  -6   4  13      125.48      124.26     48.84 o 
  -5   4  13      319.35      275.28     48.04 o 
  -4   4  13      482.81      517.44     46.93 o 
  -3   4  13      132.21      130.84     39.39 o 
  -2   4  13      384.23      362.62     30.88 o 
  -1   4  13        8.76       27.84     29.58 o 
   0   4  13       43.11       51.26     25.20 o 
   1   4  13        8.84       32.71     24.53 o 
   2   4  13      379.26      356.80     27.73 o 
   3   4  13      132.40      136.28     28.78 o 
   4   4  13      479.05      531.88     40.01 o 
   5   4  13      322.20      328.52     42.33 o 
   6   4  13      125.18      134.93     51.81 o 
  -6   5  13       11.51       45.75     58.19 o 
  -5   5  13       76.99      110.28     48.71 o 
  -4   5  13       73.41       94.31     37.46 o 
  -3   5  13      324.40      281.05     38.51 o 
  -2   5  13      104.10       81.31     34.70 o 
  -1   5  13       50.78       59.92     38.12 o 
   0   5  13       68.48       78.28     26.38 o 
   1   5  13       51.48       53.67     25.48 o 
   2   5  13      105.04       95.44     31.73 o 
   3   5  13      326.18      300.38     33.25 o 
   4   5  13       74.07       84.09     32.95 o 
   5   5  13       76.99      126.88     46.08 o 
   6   5  13       10.88        7.91     41.75 o 
  -6   6  13       46.43       34.96     46.33 o 
  -5   6  13       90.14      109.39     89.38 o 
  -4   6  13        1.92       -7.37     52.51 o 
  -3   6  13       17.84       50.34     52.96 o 
  -2   6  13      507.30      505.51     56.47 o 
  -1   6  13       59.28       19.50     30.47 o 
   0   6  13      118.82       97.84     28.58 o 
   1   6  13       59.37       48.25     27.22 o 
   2   6  13      510.50      524.26     31.82 o 
   3   6  13       18.50       31.70     26.05 o 
   4   6  13        1.79        3.12     33.28 o 
   5   6  13       92.60      111.14     44.77 o 
   6   6  13       46.06       41.72     49.46 o 
  -6   7  13       49.12       16.16     82.73 o 
  -5   7  13      123.94      153.87     48.62 o 
  -4   7  13       33.49       42.44     55.49 o 
  -3   7  13      115.66      114.25     52.89 o 
  -2   7  13      109.43       86.55     75.93 o 
  -1   7  13       20.09       45.33     36.06 o 
   0   7  13       34.55       88.49     30.40 o 
   1   7  13       19.89       23.37     29.25 o 
   2   7  13      110.29      117.20     37.51 o 
   3   7  13      118.65      122.80     36.33 o 
   4   7  13       35.22       47.05     40.94 o 
   5   7  13      125.11      106.91     46.84 o 
   6   7  13       50.34       29.85     41.64 o 
  -5   8  13        9.55        0.00     54.60 o 
  -4   8  13      351.32      311.56     83.18 o 
  -3   8  13      107.34       78.43     74.77 o 
  -2   8  13       66.54       38.80     73.34 o 
  -1   8  13       45.25       33.76     32.04 o 
   0   8  13      223.55      235.14     34.21 o 
   1   8  13       45.63       43.57     29.54 o 
   2   8  13       63.30       51.60     41.76 o 
   3   8  13      107.95      102.98     34.11 o 
   4   8  13      348.76      333.25     36.02 o 
   5   8  13       10.45       14.81     48.16 o 
  -5   9  13      229.75      228.15     57.15 o 
  -4   9  13        0.07       17.63     54.15 o 
  -3   9  13       50.57       26.42     53.96 o 
  -2   9  13      564.51      638.68     77.98 o 
  -1   9  13      193.15      198.54     37.73 o 
   0   9  13       85.59       44.72     29.40 o 
   1   9  13      192.11      223.55     31.97 o 
   2   9  13      559.64      630.46     46.94 o 
   3   9  13       49.38       54.08     37.83 o 
   4   9  13        0.06        5.82     40.66 o 
   5   9  13      231.14      156.45     44.58 o 
  -4  10  13      295.94      333.55     61.57 o 
  -3  10  13        2.97       -4.54     81.57 o 
  -2  10  13       93.55      146.72     75.53 o 
  -1  10  13       15.00        4.19     41.28 o 
   0  10  13      157.43      144.63     33.75 o 
   1  10  13       15.21       36.78     38.80 o 
   2  10  13       96.84       89.98     45.72 o 
   3  10  13        3.09       13.78     35.21 o 
   4  10  13      298.65      325.34     45.89 o 
  -4  11  13      262.24      315.47     85.76 o 
  -3  11  13       56.21      100.24     75.72 o 
  -2  11  13     1022.62      958.60     73.75 o 
  -1  11  13        8.30       28.17     47.94 o 
   0  11  13     2008.61     2107.21     85.72 o 
   1  11  13        8.43       11.66     30.57 o 
   2  11  13     1020.22     1075.55     48.18 o 
   3  11  13       56.57       85.17     35.85 o 
   4  11  13      261.24      264.68     47.57 o 
  -3  12  13       20.35      -19.66     83.48 o 
  -2  12  13      452.78      411.37     67.43 o 
  -1  12  13       40.96       33.22     57.34 o 
   0  12  13        0.66       14.40     37.70 o 
   1  12  13       40.60       51.74     39.02 o 
   2  12  13      452.35      466.63     51.06 o 
   3  12  13       19.78       21.75     39.21 o 
  -2  13  13      943.57      941.14     72.78 o 
  -1  13  13       35.76       52.05     60.65 o 
   0  13  13     1759.73     1732.60     70.28 o 
   1  13  13       35.52       45.31     47.61 o 
   2  13  13      946.40      974.09     52.20 o 
   0   0  14     2870.26     2775.79    127.75 o 
   1   0  14     3319.58     3259.26     53.98 o 
   2   0  14     1971.07     2070.48     62.12 o 
   3   0  14      662.25      666.85     37.44 o 
   4   0  14      622.49      622.87     45.27 o 
   5   0  14       23.23       28.53     47.25 o 
   6   0  14      208.38      179.67     50.54 o 
  -6   1  14      342.17      333.72     44.32 o 
  -5   1  14      204.61      212.82     66.34 o 
  -4   1  14      587.19      523.71     55.55 o 
  -3   1  14      945.47      919.29     45.58 o 
  -2   1  14      309.09      313.85     30.57 o 
  -1   1  14      510.79      506.50     31.64 o 
   0   1  14       42.03       63.94     29.09 o 
   1   1  14      516.58      485.73     29.92 o 
   2   1  14      309.61      350.35     35.69 o 
   3   1  14      958.37     1007.26     38.59 o 
   4   1  14      585.55      599.86     38.12 o 
   5   1  14      204.67      195.78     45.37 o 
   6   1  14      340.74      276.94     42.43 o 
  -6   2  14      481.92      421.96     62.06 o 
  -5   2  14        4.91      -18.53     45.72 o 
  -4   2  14     1698.13     1787.56     60.24 o 
  -3   2  14      441.39      467.72     31.81 o 
  -2   2  14     2133.29     2138.34     45.74 o 
  -1   2  14     1235.07     1296.41     48.33 o 
   0   2  14     2515.77     2564.49     54.83 o 
   1   2  14     1244.72     1271.95     31.55 o 
   2   2  14     2125.24     2178.77     47.31 o 
   3   2  14      437.21      472.13     34.60 o 
   4   2  14     1694.50     1560.57     49.81 o 
   5   2  14        5.26       40.84     33.95 o 
   6   2  14      484.74      436.35     57.18 o 
  -6   3  14      388.28      408.06     59.32 o 
  -5   3  14       71.60       92.98     54.60 o 
  -4   3  14      504.43      505.65     41.20 o 
  -3   3  14      120.59       69.54     37.02 o 
  -2   3  14      397.90      403.00     31.65 o 
  -1   3  14      431.80      438.38     32.36 o 
   0   3  14      728.02      705.66     32.38 o 
   1   3  14      440.79      447.04     28.98 o 
   2   3  14      396.90      395.06     34.07 o 
   3   3  14      126.51       94.46     28.26 o 
   4   3  14      502.81      484.88     35.01 o 
   5   3  14       70.70       87.42     44.17 o 
   6   3  14      385.36      388.97     48.09 o 
  -6   4  14      184.76      221.86     59.01 o 
  -5   4  14       37.10       66.40     46.80 o 
  -4   4  14      825.48      861.22     53.51 o 
  -3   4  14       69.62       61.13     41.74 o 
  -2   4  14      609.95      601.11     37.34 o 
  -1   4  14      486.13      437.01     28.98 o 
   0   4  14      802.67      747.34     28.90 o 
   1   4  14      485.87      485.17     28.76 o 
   2   4  14      604.39      599.38     36.48 o 
   3   4  14       68.91       73.12     30.95 o 
   4   4  14      818.20      797.26     40.38 o 
   5   4  14       35.90       52.57     41.66 o 
   6   4  14      182.20      162.49     48.93 o 
  -6   5  14      147.28      142.59     61.83 o 
  -5   5  14      150.57      152.06     42.79 o 
  -4   5  14      119.07      107.37     42.80 o 
  -3   5  14      657.85      714.99     39.26 o 
  -2   5  14      387.50      392.74     40.28 o 
  -1   5  14      614.98      620.63     41.28 o 
   0   5  14      113.39      163.99     26.56 o 
   1   5  14      613.91      618.52     29.51 o 
   2   5  14      391.45      381.88     29.60 o 
   3   5  14      662.30      633.47     33.46 o 
   4   5  14      119.36      120.26     38.61 o 
   5   5  14      151.93      164.88     39.55 o 
   6   5  14      144.94      165.25     54.94 o 
  -6   6  14       39.54       51.07     48.69 o 
  -5   6  14      202.10      207.99     50.06 o 
  -4   6  14      147.00      172.63     47.18 o 
  -3   6  14      157.30      164.87     74.14 o 
  -2   6  14      115.90      128.55     38.32 o 
  -1   6  14      164.72      168.51     42.49 o 
   0   6  14      238.37      177.45     26.69 o 
   1   6  14      164.39      164.80     32.60 o 
   2   6  14      114.20      104.68     30.43 o 
   3   6  14      155.86      114.01     31.83 o 
   4   6  14      144.67      126.64     35.90 o 
   5   6  14      200.51      169.47     35.27 o 
   6   6  14       38.02       14.85     52.25 o 
  -5   7  14      232.61      238.30     47.80 o 
  -4   7  14        7.71      -28.65     77.31 o 
  -3   7  14      560.17      559.34     63.65 o 
  -2   7  14        7.13       18.75     41.09 o 
  -1   7  14      269.70      236.12     35.75 o 
   0   7  14       52.08       55.06     27.41 o 
   1   7  14      273.13      279.61     34.48 o 
   2   7  14        7.24       41.55     36.25 o 
   3   7  14      560.95      566.91     34.93 o 
   4   7  14        7.89       33.69     37.96 o 
   5   7  14      232.10      174.98     48.46 o 
  -5   8  14       80.46       82.93     82.85 o 
  -4   8  14      309.15      390.59     63.60 o 
  -3   8  14      415.56      315.76     79.17 o 
  -2   8  14       16.78       36.08     35.67 o 
  -1   8  14      435.53      448.77     42.61 o 
   0   8  14     1105.19     1118.39     58.76 o 
   1   8  14      436.97      474.37     38.29 o 
   2   8  14       17.57        6.85     41.82 o 
   3   8  14      417.76      423.38     41.25 o 
   4   8  14      312.31      302.37     35.01 o 
   5   8  14       81.34       51.78     47.76 o 
  -4   9  14       60.82      100.12     57.30 o 
  -3   9  14      250.14      284.63     80.31 o 
  -2   9  14      197.26      166.73     43.86 o 
  -1   9  14       14.27       30.03     36.34 o 
   0   9  14       10.37       28.08     32.71 o 
   1   9  14       13.39       22.65     37.05 o 
   2   9  14      195.11      229.38     46.00 o 
   3   9  14      247.40      235.40     39.82 o 
   4   9  14       61.98       85.43     36.19 o 
  -4  10  14      341.07      280.71     67.02 o 
  -3  10  14      293.42      318.99     83.46 o 
  -2  10  14      367.17      401.91     48.28 o 
  -1  10  14      743.99      757.90     54.91 o 
   0  10  14     1210.58     1295.21     56.37 o 
   1  10  14      741.97      732.89     40.52 o 
   2  10  14      369.84      419.50     44.61 o 
   3  10  14      293.75      255.38     36.92 o 
   4  10  14      341.61      366.05     40.21 o 
  -3  11  14      425.95      341.54     64.60 o 
  -2  11  14       72.68       71.57     47.33 o 
  -1  11  14       64.68      121.95     57.50 o 
   0  11  14       19.66       21.65     32.88 o 
   1  11  14       64.94       72.93     40.77 o 
   2  11  14       73.02       97.30     49.58 o 
   3  11  14      423.55      424.00     48.43 o 
  -2  12  14      428.82      442.60     54.91 o 
  -1  12  14      456.82      424.36     45.50 o 
   0  12  14      308.26      283.04     43.17 o 
   1  12  14      457.13      506.42     41.89 o 
   2  12  14      427.40      454.01     43.33 o 
   0  13  14       33.90       52.04     47.24 o 
   1  13  14      118.38      143.34     91.84 o 
   1   0  15        8.57       44.21     29.90 o 
   2   0  15      252.18      273.48     38.12 o 
   3   0  15       51.73       77.39     38.69 o 
   4   0  15       67.02       89.83     33.73 o 
   5   0  15        0.07       26.35     54.20 o 
   6   0  15       15.79       45.15     55.06 o 
  -6   1  15      495.72      476.77     55.51 o 
  -5   1  15        6.28       21.84     46.24 o 
  -4   1  15      421.39      439.20     36.74 o 
  -3   1  15       87.61       77.99     34.93 o 
  -2   1  15       68.16       85.63     29.26 o 
  -1   1  15      288.53      277.09     36.01 o 
   0   1  15        5.79       10.73     26.98 o 
   1   1  15      295.56      301.71     31.84 o 
   2   1  15       68.19       74.33     28.68 o 
   3   1  15       84.42       96.56     37.79 o 
   4   1  15      420.04      397.31     38.80 o 
   5   1  15        6.52       40.25     36.46 o 
   6   1  15      492.01      406.59     47.40 o 
  -6   2  15       43.92       68.84     42.47 o 
  -5   2  15       48.44       82.17     55.99 o 
  -4   2  15      449.26      473.91     54.85 o 
  -3   2  15      300.98      302.94     35.34 o 
  -2   2  15      414.36      389.38     38.47 o 
  -1   2  15      496.79      548.03     39.60 o 
   0   2  15      408.58      407.95     39.92 o 
   1   2  15      482.79      502.64     32.35 o 
   2   2  15      410.15      406.41     39.73 o 
   3   2  15      302.18      322.79     35.96 o 
   4   2  15      444.56      423.55     37.11 o 
   5   2  15       46.76       71.05     35.37 o 
   6   2  15       43.13       74.15     48.56 o 
  -6   3  15      139.72      152.73     53.05 o 
  -5   3  15      105.83      130.79     45.43 o 
  -4   3  15      155.63      127.30     42.09 o 
  -3   3  15      301.95      295.24     31.11 o 
  -2   3  15      150.96      156.14     33.71 o 
  -1   3  15      728.67      652.52     36.19 o 
   0   3  15      461.45      503.33     34.82 o 
   1   3  15      736.84      774.32     32.04 o 
   2   3  15      149.93      187.81     33.65 o 
   3   3  15      296.07      280.46     30.35 o 
   4   3  15      152.64      140.40     31.83 o 
   5   3  15      107.18      129.24     41.79 o 
   6   3  15      136.46      130.20     39.79 o 
  -6   4  15       85.17      112.34     45.69 o 
  -5   4  15       47.87       25.68     39.96 o 
  -4   4  15       26.01       48.07     43.89 o 
  -3   4  15      504.00      449.27     46.93 o 
  -2   4  15      110.61      104.73     32.17 o 
  -1   4  15      792.70      763.17     35.91 o 
   0   4  15       19.15       42.41     24.58 o 
   1   4  15      786.67      769.02     31.80 o 
   2   4  15      109.01      108.38     29.59 o 
   3   4  15      500.42      494.67     34.26 o 
   4   4  15       25.96       49.15     34.59 o 
   5   4  15       49.03       50.54     37.71 o 
   6   4  15       83.97       56.87     42.61 o 
  -5   5  15      389.53      336.96     86.97 o 
  -4   5  15       87.30      102.12     44.87 o 
  -3   5  15      326.39      327.76     39.88 o 
  -2   5  15      242.91      292.37     34.13 o 
  -1   5  15      210.32      204.49     31.12 o 
   0   5  15        0.48       24.73     31.08 o 
   1   5  15      209.74      207.04     26.49 o 
   2   5  15      244.06      275.20     33.95 o 
   3   5  15      325.29      375.34     31.64 o 
   4   5  15       87.44      115.82     36.85 o 
   5   5  15      388.27      366.84     40.46 o 
  -5   6  15      174.49      162.17     60.18 o 
  -4   6  15      159.03      196.36     41.88 o 
  -3   6  15      587.55      655.03     49.08 o 
  -2   6  15       18.52       46.08     41.86 o 
  -1   6  15     2108.07     2047.86     48.34 o 
   0   6  15      163.84      170.70     26.03 o 
   1   6  15     2109.65     2098.95     76.69 o 
   2   6  15       18.17       42.78     31.56 o 
   3   6  15      589.28      614.06     34.98 o 
   4   6  15      160.13      164.43     32.99 o 
   5   6  15      174.81      187.09     35.29 o 
  -5   7  15      180.77      162.32     50.77 o 
  -4   7  15        0.95       26.42     54.27 o 
  -3   7  15      402.10      412.95     56.32 o 
  -2   7  15       63.91       45.33     30.64 o 
  -1   7  15      240.24      211.12     39.18 o 
   0   7  15        5.11       15.27     30.43 o 
   1   7  15      240.58      224.40     36.62 o 
   2   7  15       63.28       71.50     37.71 o 
   3   7  15      398.44      402.01     38.32 o 
   4   7  15        0.94       19.51     39.20 o 
   5   7  15      180.96      173.57     44.00 o 
  -4   8  15      137.10      123.88     75.77 o 
  -3   8  15      172.18      195.00     78.28 o 
  -2   8  15       12.34       19.44     53.34 o 
  -1   8  15      457.15      440.66     41.99 o 
   0   8  15       13.15       37.79     31.14 o 
   1   8  15      453.28      495.62     34.16 o 
   2   8  15       12.40       52.78     46.17 o 
   3   8  15      172.58      174.46     37.94 o 
   4   8  15      138.35       80.75     34.52 o 
  -4   9  15      141.49      142.34     82.21 o 
  -3   9  15      273.14      325.63     81.98 o 
  -2   9  15      405.07      385.50     49.98 o 
  -1   9  15       65.03       82.01     45.73 o 
   0   9  15        1.20       12.65     36.11 o 
   1   9  15       63.15       62.32     33.10 o 
   2   9  15      403.98      388.50     37.26 o 
   3   9  15      270.88      282.14     39.88 o 
   4   9  15      143.44      129.71     34.89 o 
  -3  10  15       59.86       89.57     83.64 o 
  -2  10  15      147.33      146.57     57.52 o 
  -1  10  15        0.51       -2.05     57.06 o 
   0  10  15        9.58       13.09     36.91 o 
   1  10  15        0.43       22.83     32.32 o 
   2  10  15      148.95      130.27     42.56 o 
   3  10  15       59.82       49.71     38.67 o 
  -2  11  15       69.09       29.50     58.40 o 
  -1  11  15       66.52       76.11     48.20 o 
   0  11  15        1.20        2.68     36.27 o 
   1  11  15       65.54       85.54     34.49 o 
   2  11  15       69.19       64.98     50.70 o 
  -1  12  15      216.59      270.77     66.59 o 
   0  12  15       14.03       22.36     44.68 o 
   1  12  15      216.92      226.06     41.76 o 
   0   0  16      908.15      891.06     51.09 o 
   1   0  16     2157.94     2222.34     54.50 o 
   2   0  16      359.66      368.93     34.40 o 
   3   0  16      483.42      455.76     34.75 o 
   4   0  16       39.17       75.21     38.60 o 
   5   0  16       37.42       24.59     38.64 o 
   6   0  16        0.70      -23.75     85.75 o 
  -5   1  16      314.93      274.20     36.92 o 
  -4   1  16       31.98       62.66     44.08 o 
  -3   1  16      377.92      397.75     33.53 o 
  -2   1  16      138.47      119.41     32.75 o 
  -1   1  16      318.00      322.94     33.80 o 
   0   1  16       33.47       35.04     27.81 o 
   1   1  16      321.25      318.76     34.37 o 
   2   1  16      140.34      138.31     36.22 o 
   3   1  16      377.08      324.23     30.48 o 
   4   1  16       32.79       44.64     36.64 o 
   5   1  16      316.78      296.18     38.07 o 
   6   1  16       37.66       63.37     51.40 o 
  -5   2  16      102.60       91.67     41.83 o 
  -4   2  16      168.05      178.82     38.28 o 
  -3   2  16      211.08      178.81     31.83 o 
  -2   2  16       47.21       65.40     32.08 o 
  -1   2  16      457.91      462.78     38.94 o 
   0   2  16       95.51      115.85     35.75 o 
   1   2  16      441.64      420.81     33.09 o 
   2   2  16       43.41       24.11     32.20 o 
   3   2  16      211.28      184.01     33.52 o 
   4   2  16      163.96      166.23     37.17 o 
   5   2  16      101.84       66.93     36.27 o 
  -5   3  16      307.94      340.83     65.95 o 
  -4   3  16       42.96       28.91     43.14 o 
  -3   3  16       75.65       60.36     30.04 o 
  -2   3  16       63.12       73.71     35.98 o 
  -1   3  16      726.47      690.13     43.24 o 
   0   3  16       21.08       28.13     29.11 o 
   1   3  16      730.38      701.27     33.42 o 
   2   3  16       64.90       67.61     27.40 o 
   3   3  16       77.13       75.21     31.39 o 
   4   3  16       40.96       24.97     43.29 o 
   5   3  16      311.47      291.24     50.17 o 
  -5   4  16        0.06       69.31     57.70 o 
  -4   4  16      107.89      116.00     54.02 o 
  -3   4  16       71.72       56.67     36.71 o 
  -2   4  16      383.49      353.76     43.34 o 
  -1   4  16       13.95       11.36     31.75 o 
   0   4  16        6.02       13.97     32.15 o 
   1   4  16       13.19       27.91     28.98 o 
   2   4  16      379.16      387.81     29.94 o 
   3   4  16       71.45       67.70     31.91 o 
   4   4  16      105.72      111.52     40.62 o 
   5   4  16        0.10       -5.39     36.59 o 
  -5   5  16       46.46       16.58     49.31 o 
  -4   5  16      164.10      175.05     57.68 o 
  -3   5  16       12.91       26.47     53.51 o 
  -2   5  16      308.89      279.79     30.02 o 
  -1   5  16       76.74       72.50     29.53 o 
   0   5  16        2.96       34.96     35.82 o 
   1   5  16       76.37       76.74     28.04 o 
   2   5  16      308.46      323.08     35.28 o 
   3   5  16       13.13       39.72     31.73 o 
   4   5  16      160.83      167.17     43.81 o 
   5   5  16       45.36       26.52     44.37 o 
  -5   6  16       60.29       43.47     63.13 o 
  -4   6  16       55.63       54.87     79.35 o 
  -3   6  16       24.97       35.21     43.33 o 
  -2   6  16      115.71       95.92     30.53 o 
  -1   6  16      143.57      171.03     31.03 o 
   0   6  16        0.02        7.56     29.24 o 
   1   6  16      141.73      135.79     33.04 o 
   2   6  16      114.75      117.75     33.50 o 
   3   6  16       25.11       15.56     31.81 o 
   4   6  16       54.57       55.80     40.82 o 
   5   6  16       60.21       86.46     43.08 o 
  -4   7  16      258.50      300.38     68.43 o 
  -3   7  16       18.11       48.11     44.29 o 
  -2   7  16        3.01       19.54     37.24 o 
  -1   7  16        5.90       44.93     43.75 o 
   0   7  16        5.30       -3.46     32.30 o 
   1   7  16        5.98       25.32     29.59 o 
   2   7  16        2.80        9.53     38.11 o 
   3   7  16       17.53       12.72     30.06 o 
   4   7  16      259.28      233.17     35.48 o 
  -4   8  16      165.54      250.19     86.16 o 
  -3   8  16      107.47      110.70     45.98 o 
  -2   8  16      105.72      108.42     46.88 o 
  -1   8  16      519.75      503.01     39.35 o 
   0   8  16      235.83      238.83     36.85 o 
   1   8  16      523.26      574.44     40.35 o 
   2   8  16      108.74      103.66     34.80 o 
   3   8  16      107.56      105.21     40.24 o 
   4   8  16      164.71      118.29     40.42 o 
  -3   9  16      312.46      250.30     57.16 o 
  -2   9  16       29.80       16.84     56.10 o 
  -1   9  16      173.17      154.98     37.69 o 
   0   9  16       33.82       26.55     35.15 o 
   1   9  16      172.01      167.46     32.49 o 
   2   9  16       29.93       13.21     39.79 o 
   3   9  16      313.22      326.52     41.93 o 
  -2  10  16       85.32       85.15     56.17 o 
  -1  10  16      883.78      728.94     96.85 o 
   0  10  16      451.64      451.03     38.41 o 
   1  10  16      886.86      829.83     40.59 o 
   2  10  16       84.45      118.36     47.48 o 
   3  10  16      173.28      126.10     53.11 o 
  -1  11  16       93.45      116.80     52.72 o 
   0  11  16        0.07        3.40     37.87 o 
   1  11  16       93.97       86.09     44.20 o 
   1   0  17      227.07      203.56     42.31 o 
   2   0  17       22.37       44.15     36.01 o 
   3   0  17       65.67       65.48     30.27 o 
   4   0  17       21.90       58.22     37.70 o 
   5   0  17        6.36       38.45     33.97 o 
  -5   1  17      372.84      322.93     50.11 o 
  -4   1  17      135.88      110.73     39.20 o 
  -3   1  17      141.98      128.30     30.48 o 
  -2   1  17       43.84       54.64     36.42 o 
  -1   1  17       77.90       48.24     36.85 o 
   0   1  17        8.22       18.00     36.02 o 
   1   1  17       78.93       99.66     35.36 o 
   2   1  17       44.57       24.18     32.61 o 
   3   1  17      140.23      149.45     32.67 o 
   4   1  17      137.80      185.68     39.03 o 
   5   1  17      371.51      363.42     45.22 o 
  -5   2  17       71.13       88.61     42.87 o 
  -4   2  17      428.59      399.47     38.18 o 
  -3   2  17      437.12      381.48     35.86 o 
  -2   2  17      881.41      843.47     44.63 o 
  -1   2  17       38.28       40.66     36.50 o 
   0   2  17      797.51      844.79     49.94 o 
   1   2  17       38.97       35.90     29.05 o 
   2   2  17      875.19      907.06     36.86 o 
   3   2  17      434.78      396.97     37.32 o 
   4   2  17      427.21      440.06     39.51 o 
   5   2  17       71.36       61.87     37.86 o 
  -5   3  17       23.11       35.95     50.26 o 
  -4   3  17      521.57      479.54     44.47 o 
  -3   3  17      320.30      295.61     33.58 o 
  -2   3  17      389.98      366.35     47.25 o 
  -1   3  17      353.02      362.84     46.00 o 
   0   3  17        0.04       28.91     40.93 o 
   1   3  17      354.49      351.56     38.98 o 
   2   3  17      387.46      371.11     39.82 o 
   3   3  17      322.69      361.13     38.36 o 
   4   3  17      519.43      536.07     44.20 o 
   5   3  17       23.73       34.24     41.21 o 
  -5   4  17       88.03       72.91     64.96 o 
  -4   4  17      633.18      587.39     45.16 o 
  -3   4  17       47.55       37.60     38.76 o 
  -2   4  17      919.41      921.81     51.98 o 
  -1   4  17       27.07       29.95     28.22 o 
   0   4  17     1583.62     1594.68     43.47 o 
   1   4  17       27.44       28.30     29.63 o 
   2   4  17      911.55      899.85     36.68 o 
   3   4  17       47.20       62.21     28.21 o 
   4   4  17      634.05      650.03     41.99 o 
   5   4  17       89.13      104.45     38.62 o 
  -4   5  17      275.96      291.58     40.76 o 
  -3   5  17      141.97      132.67     47.20 o 
  -2   5  17      193.33      184.52     31.92 o 
  -1   5  17      113.48      111.53     31.71 o 
   0   5  17      234.40      233.80     30.97 o 
   1   5  17      114.36      119.19     29.38 o 
   2   5  17      194.61      184.73     31.47 o 
   3   5  17      143.09      136.90     34.09 o 
   4   5  17      279.04      243.23     36.17 o 
  -4   6  17      138.59      141.44     57.39 o 
  -3   6  17        5.02       22.57     43.81 o 
  -2   6  17      482.22      466.14     38.06 o 
  -1   6  17       47.81       59.69     29.72 o 
   0   6  17     1044.68     1020.88     41.49 o 
   1   6  17       47.25       73.55     30.01 o 
   2   6  17      478.03      440.97     40.56 o 
   3   6  17        5.02       41.70     36.98 o 
   4   6  17      137.34      137.79     37.07 o 
  -4   7  17      301.51      290.92     51.20 o 
  -3   7  17       72.65       84.73     38.04 o 
  -2   7  17      323.29      303.27     41.42 o 
  -1   7  17       10.71       18.25     40.04 o 
   0   7  17       60.49       60.39     35.33 o 
   1   7  17       10.39       21.56     31.78 o 
   2   7  17      325.33      281.95     37.85 o 
   3   7  17       71.29       64.12     41.75 o 
   4   7  17      301.08      280.94     45.79 o 
  -3   8  17       80.71       86.23     62.13 o 
  -2   8  17      886.10      835.51     53.60 o 
  -1   8  17       12.85       19.58     40.78 o 
   0   8  17      884.19      860.48     48.34 o 
   1   8  17       13.01       29.19     36.23 o 
   2   8  17      886.64      835.06     48.59 o 
   3   8  17       81.53       84.43     37.89 o 
  -2   9  17      134.01      129.15     50.87 o 
  -1   9  17       57.08       18.17     41.83 o 
   0   9  17       36.37       36.03     46.93 o 
   1   9  17       56.30       61.05     34.30 o 
   2   9  17      134.17       84.68     32.68 o 
  -1  10  17       68.95       98.69     45.18 o 
   0  10  17        1.54       -6.16     43.12 o 
   1  10  17       69.02       74.18     39.43 o 
   0   0  18     1054.18     1080.29     76.24 o 
   1   0  18      246.20      244.61     35.23 o 
   2   0  18      564.45      555.42     42.56 o 
   3   0  18       58.49       88.73     36.09 o 
   4   0  18        0.04        4.05     36.04 o 
  -4   1  18      206.12      239.81     36.31 o 
  -3   1  18       17.71       29.04     38.25 o 
  -2   1  18      223.08      229.88     45.95 o 
  -1   1  18       21.71       40.04     39.31 o 
   0   1  18      150.67      153.10     36.56 o 
   1   1  18       21.41       18.06     39.00 o 
   2   1  18      223.75      193.93     40.13 o 
   3   1  18       17.68       20.04     38.58 o 
   4   1  18      205.43      165.91     38.89 o 
  -4   2  18       33.12       73.45     38.72 o 
  -3   2  18      213.32      194.47     37.19 o 
  -2   2  18      202.60      247.55     41.04 o 
  -1   2  18      278.68      282.93     46.32 o 
   0   2  18        8.01      -20.83     37.76 o 
   1   2  18      276.03      266.45     47.60 o 
   2   2  18      199.67      227.17     35.67 o 
   3   2  18      217.06      237.28     37.69 o 
   4   2  18       33.44       52.90     38.39 o 
  -4   3  18       91.29      106.46     47.71 o 
  -3   3  18      131.96      140.23     40.05 o 
  -2   3  18      328.90      301.62     43.16 o 
  -1   3  18       52.58       36.84     45.91 o 
   0   3  18      537.76      504.12     44.83 o 
   1   3  18       54.67       94.12     33.58 o 
   2   3  18      337.11      345.06     40.58 o 
   3   3  18      131.05      161.64     35.02 o 
   4   3  18       90.85      125.05     47.49 o 
  -4   4  18       85.09      107.28     41.42 o 
  -3   4  18       42.99       40.86     45.53 o 
  -2   4  18       55.56       34.32     44.70 o 
  -1   4  18       95.06       98.93     36.47 o 
   0   4  18      543.18      497.58     49.93 o 
   1   4  18       94.13      104.33     36.53 o 
   2   4  18       54.04       51.27     29.87 o 
   3   4  18       43.36       55.01     37.10 o 
   4   4  18       83.77      119.03     49.03 o 
  -4   5  18       68.17       89.97     59.30 o 
  -3   5  18       78.45      111.09     44.86 o 
  -2   5  18      525.01      525.97     43.63 o 
  -1   5  18      279.12      292.27     38.64 o 
   0   5  18      300.77      337.04     43.46 o 
   1   5  18      277.59      283.31     32.02 o 
   2   5  18      528.62      554.64     34.01 o 
   3   5  18       78.82       61.52     34.01 o 
   4   5  18       67.43      102.01     42.04 o 
  -3   6  18      528.39      453.77     64.82 o 
  -2   6  18       45.67       47.85     30.97 o 
  -1   6  18       23.74       48.49     36.08 o 
   0   6  18        9.89       -5.55     39.33 o 
   1   6  18       23.08       49.89     31.98 o 
   2   6  18       46.34       74.68     42.53 o 
   3   6  18      525.99      465.85     35.36 o 
  -3   7  18       10.87       62.58     41.55 o 
  -2   7  18      322.20      344.46     36.30 o 
  -1   7  18      162.75      181.71     42.21 o 
   0   7  18      790.47      763.58     40.76 o 
   1   7  18      162.03      181.17     33.22 o 
   2   7  18      321.30      318.27     36.88 o 
   3   7  18       11.19       43.55     44.00 o 
  -2   8  18      122.57      122.66     41.66 o 
  -1   8  18      205.14      207.68     37.66 o 
   0   8  18       91.16      100.73     36.09 o 
   1   8  18      206.69      218.51     35.51 o 
   2   8  18      123.10      142.82     36.43 o 
  -1   9  18       33.94       76.96     37.59 o 
   0   9  18       79.96       47.86     39.94 o 
   1   9  18       34.35       30.92     30.38 o 
   1   0  19       11.32        6.07     45.30 o 
   2   0  19       56.61       54.06     30.14 o 
   3   0  19      292.35      301.67     41.53 o 
   4   0  19        0.21       32.62     47.61 o 
  -4   1  19      223.87      216.91     45.13 o 
  -3   1  19      162.43      157.40     36.63 o 
  -2   1  19       87.50      114.16     46.60 o 
  -1   1  19      544.58      528.89     41.19 o 
   0   1  19       51.24       78.01     39.45 o 
   1   1  19      545.16      499.89     46.26 o 
   2   1  19       88.60       90.72     31.95 o 
   3   1  19      162.01      143.99     36.72 o 
   4   1  19      223.31      238.86     39.34 o 
  -4   2  19       67.37       67.86     43.25 o 
  -3   2  19      144.38      129.32     37.91 o 
  -2   2  19       33.36       45.57     39.69 o 
  -1   2  19      173.29      187.86     43.29 o 
   0   2  19       84.33       70.30     45.19 o 
   1   2  19      173.48      170.35     41.11 o 
   2   2  19       33.24       20.48     34.65 o 
   3   2  19      142.38      140.63     36.48 o 
   4   2  19       68.18       69.89     47.94 o 
  -3   3  19      323.82      292.12     45.06 o 
  -2   3  19      146.71      139.54     47.84 o 
  -1   3  19      540.57      601.02     42.73 o 
   0   3  19      236.09      246.89     49.41 o 
   1   3  19      545.03      607.72    109.83 o 
   2   3  19      149.05      149.08     42.21 o 
   3   3  19      319.59      300.63     34.90 o 
  -3   4  19       88.63       52.14     59.29 o 
  -2   4  19       72.24       70.87     46.39 o 
  -1   4  19       93.01       89.46     36.00 o 
   0   4  19       11.82      -15.64     37.54 o 
   1   4  19       92.67      141.83     39.42 o 
   2   4  19       71.71       58.33     35.94 o 
   3   4  19       87.28       95.76     39.46 o 
  -3   5  19       70.70      180.22     60.53 o 
  -2   5  19      123.85      125.60     47.47 o 
  -1   5  19       14.04       17.99     36.16 o 
   0   5  19        2.10        0.17     32.47 o 
   1   5  19       13.54       21.84     33.29 o 
   2   5  19      125.53      128.85     41.17 o 
   3   5  19       70.27       95.47     37.08 o 
  -2   6  19       73.29       84.06     37.74 o 
  -1   6  19      467.33      435.85     37.49 o 
   0   6  19        2.32       13.07     40.12 o 
   1   6  19      465.97      427.19     40.07 o 
   2   6  19       73.42       92.59     37.18 o 
  -2   7  19      154.46      147.81     33.32 o 
  -1   7  19      196.81      176.92     39.87 o 
   0   7  19      221.26      203.75     37.89 o 
   1   7  19      196.46      159.18     36.43 o 
   2   7  19      154.88      149.49     41.53 o 
   0   8  19      107.70      117.13     44.45 o 
   0   0  20       43.68      109.82     88.18 o 
   1   0  20      322.15      317.72     49.06 o 
   2   0  20      115.28      122.82     41.90 o 
   3   0  20        5.89       21.40     38.70 o 
  -3   1  20      127.84      120.01     39.17 o 
  -2   1  20       18.29       30.26     47.56 o 
  -1   1  20      135.24      126.48     47.32 o 
   0   1  20       27.24      -18.15     59.58 o 
   1   1  20      134.42      123.52     40.86 o 
   2   1  20       17.50       13.29     41.48 o 
   3   1  20      126.68      151.36     42.91 o 
  -3   2  20      147.71      138.00     52.73 o 
  -2   2  20       89.56       90.08     39.96 o 
  -1   2  20        0.80       26.79     35.85 o 
   0   2  20        0.89       21.96     39.66 o 
   1   2  20        0.74        1.77     35.54 o 
   2   2  20       89.90       60.97     31.14 o 
   3   2  20      148.83      113.35     37.21 o 
  -2   3  20      460.34      464.19     52.22 o 
  -1   3  20      671.43      634.89     44.27 o 
   0   3  20      453.28      319.17     48.10 o 
   1   3  20      672.03      674.58     67.33 o 
   2   3  20      459.81      456.82     45.34 o 
  -2   4  20       92.66       97.82     43.86 o 
  -1   4  20       56.21       36.26     42.21 o 
   0   4  20       42.96       47.71     41.45 o 
   1   4  20       55.37       51.46     59.50 o 
   2   4  20       93.55       98.04     36.90 o 
  -2   5  20      393.23      410.77     48.44 o 
  -1   5  20     1964.42     2078.55     80.62 o 
   0   5  20      378.48      377.23     47.67 o 
   1   5  20     1967.82     1939.52     73.22 o 
   2   5  20      392.62      351.85     64.11 o 
  -1   6  20      222.62      253.82     39.52 o 
   0   6  20        3.29       18.68     38.36 o 
   1   6  20      221.86      232.25     53.70 o 
   1   0  21        0.46       14.90     47.05 o 
  -2   1  21      125.44       56.23     59.93 o 
  -1   1  21       90.43       84.87     43.82 o 
   0   1  21      412.73      393.49     67.59 o 
   1   1  21       90.39      107.64     51.25 o 
   2   1  21      123.48       39.55     83.85 o 
  -1   2  21       66.22       32.81     50.33 o 
   0   2  21      250.16      198.01     49.84 o 
   1   2  21       66.62       97.55     63.26 o 
  -1   3  21      111.59      113.83     44.65 o 
   0   3  21      547.99      481.18     50.34 o 
   1   3  21      110.12      173.17     56.80 o 
                                                 
